# Supplementary material for: Relationship between body mass index and clinical events in patients with atrial fibrillation undergoing percutaneous coronary intervention
Source: PLoS One. 2024 Sep 19;19(9):e0309758. doi: 10.1371/journal.pone.0309758 (PMC11412652; doi:10.1371/journal.pone.0309758)
Supplement: S1 Dataset — (XLSX) [file pone.0309758.s012.xlsx]

## Sheet: Data set
PtNo	Age (year)	Sex （male1,female 0）	BMI (kg/m2)	Hypertension （1,0）	Dyslipidemia （1,0）	Diabete （1,0）	Current smoker （1,0）	Family history of CAD （1,0）	Prior CAD （1,0）	OMI （1,0）	Prior PCI （1,0）	Prior CABG （1,0）	Hemodialysis （1,0）	Paroxysmal AF （1,0）	PAD （1,0）	CHF （1,0）	Bleeding history （1,0）	Liver cirrhosis（Chlid C） （1,0）	Active cancer （1,0）	Prior bleeding stroke （1,0）	Prior ischemic stroke （1,0）	CHADS2	CHA2DS2-VASc	HAS-BLED	Mechanical support (1,0)	Multivessel disease （1,0）	Bifurcation lesion（1,0）	Femoral approach (1,0)	Hb (g/dL)	Plt (x10000/μl)	eGFR (mL/min/1.73m2)	T-CHO (mg/dL)	HDL-C (mg/dL)	LDL-C (mg/dL)	TG (mg/dL)	HbA1c（NGSP） (%)	EF （%）	Diagnosis at PCI ACS=1 AP=0	Stent type	Total stent No.	Mean stent diaeter (mm)	Total stent length (mm)	Aspirin at discharge （1,0）	P2Y12 inhibitor at dsicharge （1,0）	Prasugrel at discharge (1,0)	VKA at discharge （1,0）	DOAC at discharge （1,0）	ACE-I or ARB at discharge （1,0）	β-blocker at discharge（1,0）
1	77	1	26.8461	0	0	0	1	0	0	1	0	0	0	0	0	0	0	0	0	0	0	1	2	2	0	1	0	1	13.3	22.1	54.8	202	50	130	108	5.8	51.7	0	Everolimus	4	2.625	102	1	1	0	0	1	0	1
2	77	1	22.7019	1	1	1	0	0	1	0	0	0	0	1	0	0	0	0	0	0	0	3	4	3	0	0	1	0	13.5	21.3	85	206	59	123	86	7.9	52.2	0	Everolimus	2	2.75	51	1	1	1	0	1	0	1
3	69	1	28.3447	0	0	0	1	0	0	0	0	0	0	1	0	0	0	0	0	0	0	1	2	2	0	0	1	1	16	13.3	NA	276	54	194	128	6.6	38	1	Sirolimus	1	3.5	38	1	1	0	0	1	0	0
4	85	1	24.6097	1	0	0	0	0	1	1	1	0	0	0	0	0	0	0	0	0	0	2	3	4	0	0	1	0	8.1	27.3	NA	135	37	79	43	6.9	74.1	1	Sirolimus	1	2.75	9	1	1	0	0	1	0	1
5	69	1	27.7551	1	1	0	0	0	0	0	0	0	0	0	0	0	0	0	0	0	0	2	3	3	0	0	0	0	16.5	32	NA	159	28	111	116	5.9	33	1	Everolimus	2	3	41	1	1	0	0	1	1	1
6	71	1	20.1756	1	1	0	0	0	0	0	0	0	0	1	0	1	0	0	0	0	1	4	5	4	0	1	1	0	12.5	13.4	NA	141	56	75	48	5.3	56	0	Zotarolimus	1	3	18	1	1	1	0	1	1	1
7	83	0	22.069	1	1	1	0	1	0	0	0	0	0	0	0	0	0	0	0	0	0	4	6	3	0	1	1	0	13.5	24.2	NA	254	38	188	133	6.5	38	1	Sirolimus	2	2.375	57	1	1	0	0	1	1	1
8	77	1	26.447	1	1	1	0	0	1	0	1	0	0	0	1	0	0	0	0	0	0	3	5	3	0	1	0	0	13.9	14.5	NA	119	33	63	131	9	50.6	0	Sirolimus	1	3	18	1	1	0	0	1	1	0
9	59	1	41.6171	1	1	1	0	0	0	0	0	0	0	0	0	0	1	0	0	0	1	4	4	5	0	0	0	0	10	43.2	NA	138	23	97	119	4.9	75	1	Multiple	3	4	89	1	1	0	0	1	1	1
10	76	1	22.151	1	0	0	0	0	0	0	0	0	0	1	0	0	0	0	0	0	1	4	5	4	0	1	1	0	14.7	17.3	NA	NA	53	94	18	5.7	70.3	1	Everolimus	1	2.5	23	1	1	0	0	1	1	0
11	74	1	24.4473	1	1	0	0	0	1	0	1	0	0	0	0	0	0	0	0	0	0	1	2	3	0	1	0	0	15.9	21.9	63	NA	33	98	622	6.1	57	1	Everolimus	1	3.5	38	0	1	1	0	1	1	0
12	80	1	20.9366	1	0	0	0	0	0	0	0	0	0	0	0	0	0	0	0	0	0	2	3	3	0	1	1	0	14.2	25	47	NA	53	103	55	NA	75.1	1	Everolimus	2	3	43	0	1	0	0	1	1	1
13	60	1	27.4145	1	1	1	0	0	0	0	0	0	0	1	0	1	0	0	0	0	0	3	3	2	0	0	1	0	15.7	15.1	63	NA	43	103	155	NA	41.3	0	Everolimus	1	3	38	0	1	0	0	1	1	1
14	68	1	28.3848	1	1	0	0	0	1	0	0	0	0	0	0	0	0	0	0	0	0	1	2	3	0	1	0	0	14.4	18.8	67	NA	63	147	296	6.3	63.4	0	Sirolimus	2	2.625	49	0	1	0	0	1	1	1
15	72	1	19.5717	1	1	0	0	0	0	0	0	0	0	0	0	0	0	0	0	0	1	3	4	5	0	0	0	0	10.1	34.1	21	NA	44	27	206	5.3	64	0	Everolimus	2	3.25	48	0	1	0	1	0	1	0
16	65	1	20.9566	0	0	0	0	0	0	0	0	0	0	0	0	0	0	0	0	0	1	2	3	3	0	0	0	0	14.4	21.7	110	219	80	106	155	6	70.8	1	Everolimus	1	3.25	23	0	1	0	1	0	0	1
17	80	0	24.1217	1	1	1	0	0	0	1	1	0	0	1	0	1	0	0	0	0	0	4	6	3	0	0	0	0	14.4	15.3	60	NA	54	67	65	7.5	70.6	0	Everolimus	2	2.75	71	0	1	0	0	1	1	1
18	64	1	25.3906	1	1	1	0	0	0	0	0	0	0	0	0	1	0	0	0	0	0	3	3	2	0	0	1	0	14.4	24.2	63	NA	59	157	517	9.7	52	0	Everolimus	1	2.75	23	0	1	0	0	1	1	1
19	85	1	28.9062	1	0	0	0	0	0	0	0	0	0	1	0	1	0	0	0	0	1	5	6	4	0	0	0	0	13.7	21.6	54	NA	47	72	36	5.9	34	0	Everolimus	1	2.5	28	0	1	0	0	1	1	1
20	79	1	25.1596	1	1	0	0	0	1	0	1	0	0	1	0	0	0	0	0	0	0	2	3	3	0	1	0	0	15.7	22.9	59	202	65	110	134	5.7	65.9	0	Everolimus	2	3.5	56	1	1	0	0	1	1	0
21	81	1	22.0386	1	1	0	1	0	1	1	1	0	0	0	0	0	0	0	0	0	0	3	4	3	0	1	0	0	12.9	13.6	64	218	51	152	76	5.8	31.3	1	Zotarolimus	1	3	34	1	1	1	0	1	1	1
22	81	1	22.4013	1	1	1	1	0	0	1	0	0	0	1	0	1	0	0	0	0	1	6	7	4	0	1	0	0	12.1	24.1	42	112	44	47	107	6.9	55.9	0	Zotarolimus	1	2.5	26	0	1	0	0	1	1	1
23	65	1	31.0374	1	1	0	0	0	0	0	0	0	0	0	0	0	0	0	0	0	0	1	2	3	0	0	0	0	15	25.2	49	197	74	98	124	6.3	62.5	0	Zotarolimus	1	3.5	12	1	1	0	0	1	1	0
24	73	1	19.433	1	1	1	0	0	1	1	1	0	0	1	0	1	0	0	0	0	1	5	6	5	0	0	0	0	14.7	22.5	50	116	28	73	48	6.6	34.4	0	Zotarolimus	1	3	38	0	1	0	0	1	0	1
25	61	1	22.1959	0	1	1	0	0	0	0	0	0	0	0	0	1	0	0	0	0	0	2	2	1	0	1	0	0	13.8	31.2	74	213	53	143	76	6.6	34.7	0	Zotarolimus	1	2.25	18	1	1	0	0	1	0	1
26	82	1	25.1562	1	1	0	0	0	1	0	1	0	0	0	0	1	0	0	0	0	1	5	6	4	0	0	0	0	10.1	15.8	63	184	39	130	63	5.5	33.5	1	Everolimus	2	2.375	43	0	1	0	0	1	1	1
27	77	1	19.1406	1	1	0	0	0	0	0	0	0	0	0	0	0	0	0	0	0	0	2	3	3	0	0	0	0	14.8	16.8	56	NA	56	110	139	5.4	59.8	1	Everolimus	1	4	23	1	1	1	0	1	0	1
28	75	0	27.6616	0	1	0	0	0	0	0	0	0	0	0	0	0	0	0	0	0	0	1	3	2	0	0	0	0	14	22.4	80	215	65	140	50	6	58.9	1	Everolimus	1	2.25	32	1	1	0	0	1	0	1
29	77	1	31.8388	1	0	0	0	0	1	0	1	0	0	1	0	0	0	0	0	0	1	4	5	4	0	0	0	0	14.5	14.4	70	202	54	108	201	5.7	62.7	0	Sirolimus	1	3	33	0	1	0	0	1	1	0
30	73	0	29.1545	1	1	0	1	0	0	0	0	0	0	0	0	0	0	0	0	0	0	1	3	3	0	1	0	0	13.5	19.3	67	172	50	83	197	5.8	59.3	1	Sirolimus	1	3	18	1	1	0	0	1	1	1
31	79	1	25.8783	0	0	0	0	0	0	0	0	0	0	1	0	1	0	0	1	0	0	2	3	2	0	0	0	0	14.8	17.7	58	255	66	149	200	5.6	31.9	0	Everolimus	1	2.5	23	1	1	0	0	1	0	1
32	83	1	24.2215	1	1	0	0	0	1	0	1	0	0	1	0	0	0	0	0	0	0	2	3	3	0	0	0	0	11.6	22.4	47	NA	41	109	209	6.7	61.9	1	Everolimus	2	3.25	30	1	1	0	0	1	0	1
33	75	1	34.0136	0	0	0	0	1	0	0	0	0	0	0	0	0	0	0	0	0	0	2	3	2	0	0	0	0	14.7	15	47	169	50	104	77	6	32.8	1	Everolimus	1	3	18	0	1	0	0	1	1	1
34	77	1	24.2215	1	1	1	1	0	0	0	0	0	0	1	0	0	0	0	0	0	0	3	4	3	0	0	0	0	12.3	19.4	59	256	33	NA	827	9.8	NA	1	Everolimus	2	3.75	56	0	1	0	0	1	0	1
35	75	1	24.4425	0	1	0	0	0	0	1	1	0	0	1	0	0	0	0	0	0	0	1	2	2	0	1	0	0	13.3	20.5	53	153	50	79	122	7	63.7	0	Zotarolimus	1	3.5	30	1	1	0	0	1	0	0
36	65	1	26.7059	0	1	1	1	0	0	1	0	0	0	0	0	0	0	0	0	0	0	1	2	2	0	1	0	0	14.9	24.4	55	167	46	96	127	6.5	51.4	0	Zotarolimus	2	2.75	41	1	1	0	0	1	0	0
37	72	0	15.8163	1	0	0	0	0	0	0	0	0	0	0	0	0	0	0	0	0	1	3	5	4	0	1	0	0	10.5	19.8	70	158	57	85	46	5.1	70.2	0	Zotarolimus	1	2.5	22	0	1	0	0	1	0	0
38	76	1	22.222	0	1	0	0	0	0	1	0	0	0	0	0	0	0	0	0	0	0	1	2	2	0	0	0	0	13.7	17.4	53	174	39	112	116	5.8	63	0	Zotarolimus	1	3	30	1	1	1	0	1	0	1
39	75	1	22.5981	1	0	1	1	0	0	1	1	0	0	1	0	1	1	0	0	0	0	4	5	5	0	0	1	0	12.2	10.8	32	128	41	75	58	5.9	37	1	Zotarolimus	1	3.5	34	1	1	1	0	1	1	1
40	67	1	25.0368	1	1	1	1	0	0	0	0	0	0	0	0	0	0	0	0	0	0	2	3	3	0	0	1	0	16.5	32.6	65	186	39	77	348	6.1	62.5	0	Zotarolimus	2	3.5	44	0	1	0	0	1	0	1
41	51	1	36.0854	1	0	0	1	0	0	0	0	0	0	1	0	0	0	0	0	0	0	1	1	2	0	0	0	0	18	24.8	36	194	38	120	203	7.2	43.7	1	Zotarolimus	1	4	30	1	1	1	0	1	1	1
42	82	0	22.2222	1	1	0	0	0	0	0	0	0	0	0	0	0	0	0	0	0	0	2	4	3	0	1	0	0	12.1	21.1	41	232	53	161	90	5.3	61.3	1	Everolimus	2	4	30	0	1	1	0	1	1	1
43	68	0	26.1719	1	0	0	0	0	0	0	0	0	0	1	0	0	0	0	0	0	0	2	4	3	0	1	0	0	14.2	17.7	NA	NA	51	98	112	6.4	36	1	Everolimus	1	3	18	1	1	1	0	1	1	1
44	80	1	30.0477	1	1	1	0	0	0	1	1	0	0	1	0	0	0	0	0	0	0	3	4	3	0	0	0	0	15	18.6	40.4	154	45	86	168	6.5	NA	0	Everolimus	1	4	24	1	1	1	0	1	1	0
45	77	1	24.2188	0	0	0	1	0	0	0	0	0	0	1	0	0	0	0	0	0	0	1	2	2	0	1	0	1	15.8	12.1	NA	143	38	90	NA	6	60	1	Everolimus	2	3	40	1	1	0	0	1	0	0
46	75	1	25.4028	1	0	1	1	0	0	0	0	0	0	1	0	0	0	0	0	0	0	3	4	3	0	0	0	0	14.6	15	56.2	NA	60	113	103	6.9	67	0	Everolimus	2	2.25	46	1	1	1	0	1	1	1
47	85	0	19.6429	1	0	0	1	1	0	1	1	0	0	1	0	1	0	0	0	0	1	5	7	4	0	0	0	0	10.9	29.9	41	NA	37	115	165	6.6	25	0	Everolimus	2	2.25	41	1	1	0	0	1	0	1
48	71	1	21.4908	0	1	0	1	0	0	0	0	0	0	0	0	0	0	0	0	0	0	0	1	2	0	1	0	0	12.4	17.7	NA	263	42	156	355	5.6	56	0	Everolimus	1	2.75	16	1	1	1	0	1	0	1
49	71	1	26.9971	1	1	1	1	0	0	0	0	0	0	1	0	0	0	0	0	0	1	4	5	4	0	1	0	0	15.8	25.9	NA	144	39	93	133	6.5	60	1	Everolimus	3	3.83333	60	1	1	0	0	1	1	0
50	69	1	23.3323	1	0	1	0	0	0	0	0	0	0	0	0	0	1	0	0	0	0	2	3	4	0	1	0	0	10	29.7	NA	147	40	NA	106	5.9	60	1	Everolimus	1	3	28	1	1	0	0	1	0	1
51	77	0	30.0294	1	0	0	0	0	0	0	0	0	0	1	0	1	0	0	0	0	0	3	5	3	0	1	0	0	13.5	27.7	NA	157	34	111	100	6.1	25	0	Everolimus	2	2.5	53	1	1	0	0	1	1	1
52	77	0	28.0143	1	1	1	0	0	0	0	0	0	0	0	0	0	0	0	0	0	1	5	7	4	0	1	0	1	11.2	36.4	NA	192	52	107	172	8.2	NA	1	Everolimus	1	2.25	28	1	1	1	0	1	0	1
53	80	1	23.8408	1	0	0	0	0	0	0	0	0	0	0	0	0	0	0	0	0	1	4	5	4	0	1	0	0	15.1	12.2	NA	169	29	80	312	NA	75	1	Everolimus	2	3.125	46	1	1	0	0	1	1	1
54	75	0	12.8419	1	1	1	0	0	0	0	0	0	0	1	1	0	0	0	0	0	0	3	6	4	0	0	0	0	11.6	27.4	57.8	NA	90	138	70	6.2	77.3	0	Everolimus	1	2.75	15	1	1	0	1	0	1	0
55	78	1	21.1927	1	0	1	1	0	0	0	0	0	0	1	0	0	0	0	0	0	0	3	4	3	0	0	0	0	12.7	20	45.9	NA	41	73	61	7.7	55	1	Everolimus	1	3	18	1	1	0	0	1	0	1
56	70	1	18.132	0	0	0	0	0	0	0	0	0	0	1	0	0	0	0	0	0	0	0	1	2	0	1	1	0	13.1	33.2	79.67	NA	55	60	61	6.4	64	1	Everolimus	1	3	12	1	1	1	0	1	0	1
57	78	1	20.4382	1	1	0	0	0	1	1	1	0	0	0	0	1	0	0	0	0	0	3	4	3	0	1	0	0	7.8	9.7	42.05	NA	23	107	131	NA	46	1	Everolimus	1	3.5	12	1	1	1	0	1	1	1
58	74	0	18.6667	0	0	0	0	0	1	0	1	0	0	1	0	1	0	0	0	0	0	1	3	2	0	1	0	0	15.3	19.5	66	208	NA	NA	NA	NA	20	0	Everolimus	1	2.5	38	1	1	0	1	0	1	0
59	85	0	21.2191	1	0	0	0	0	0	0	0	0	0	1	0	0	0	0	0	0	0	2	4	3	0	1	0	0	9.9	19.6	36	NA	NA	NA	82	NA	60	1	Everolimus	1	2.5	38	0	1	0	0	1	0	1
60	70	1	28.6048	1	0	0	0	0	0	0	0	0	0	0	0	0	0	0	0	0	0	1	2	3	0	0	0	0	14.7	21.3	78	NA	54	123	97	NA	69	0	Sirolimus	1	2.5	15	1	1	0	0	1	1	0
61	82	1	18.5185	1	0	1	1	0	0	0	0	0	0	1	0	0	0	0	0	0	0	3	4	3	0	1	1	0	15	14.1	70	NA	55	111	270	6.7	NA	1	Sirolimus	1	3.5	24	1	1	1	0	1	0	1
62	77	1	24.4473	1	1	0	0	0	1	1	1	0	0	0	0	0	0	0	0	0	0	2	3	3	0	1	0	0	15.8	18.1	61	145	51	64	237	5.9	66	0	Everolimus	1	3	48	1	1	1	0	1	1	1
63	76	0	19.91	1	0	0	0	0	0	0	0	0	0	0	1	0	0	0	0	0	0	2	5	3	0	1	1	0	10.7	23	32	186	41	100	148	6.1	66	0	Sirolimus	1	3	33	1	1	0	1	0	1	1
64	84	1	22.5896	0	0	0	1	0	0	0	0	0	0	0	0	1	0	0	0	0	0	2	3	2	0	0	1	0	14.5	21	55.4	NA	52	83	49	6.4	57	0	Sirolimus	1	3.5	24	0	1	0	0	1	0	1
65	75	1	20.3125	1	1	0	0	0	0	0	0	0	0	1	0	0	0	0	0	0	1	4	5	4	0	1	1	0	14.1	14.6	68	187	NA	125	94	NA	70	0	Everolimus	1	3.5	32	0	1	0	0	1	1	0
66	71	1	19.6506	1	0	0	0	0	0	0	0	0	0	1	0	1	0	0	0	0	0	2	3	3	0	0	1	0	12	22.4	78	134	45	70	36	5.3	75	0	Sirolimus	1	2.25	18	0	1	0	1	0	0	1
67	81	0	19.2044	1	1	1	1	1	0	0	0	0	0	1	0	0	0	0	1	0	0	3	5	3	0	1	0	0	8.5	29.1	31.1	232	NA	152	188	6.2	44	1	Everolimus	1	2.25	38	0	1	0	0	1	1	1
68	74	1	23.03	0	0	0	1	0	0	0	0	0	0	1	0	0	0	0	0	0	0	0	1	2	0	1	0	0	13.8	34.4	47	NA	67	140	144	5.9	72	1	Everolimus	1	2.75	38	0	1	1	0	1	0	0
69	74	1	19.8791	1	1	1	0	0	0	0	0	0	0	1	0	1	0	0	0	0	1	5	6	4	0	0	0	0	14.8	27.5	57	144	NA	NA	NA	8.7	62	0	Everolimus	1	3	28	0	1	0	0	1	0	0
70	94	1	20.7008	1	1	0	1	0	0	1	1	0	0	1	0	0	0	0	0	0	0	3	4	3	1	1	0	1	11.8	20.6	33.3	114	47	49	133	5.6	35	1	Everolimus	1	2.5	15	0	1	1	0	1	0	0
71	82	1	15.2416	1	1	0	1	0	0	0	0	0	0	0	0	1	0	0	0	0	0	3	4	3	1	1	1	0	10.6	27.4	60.7	201	45	143	50	6.6	33	0	Everolimus	1	4	18	0	1	1	0	1	1	1
72	81	1	23.3377	1	0	0	1	0	0	0	0	0	0	0	0	0	0	0	0	0	0	2	3	3	0	1	0	0	13.9	15.9	67.4	198	50	118	179	5.8	40	1	Everolimus	1	3	28	1	1	1	1	0	0	1
73	76	1	23.8751	0	0	0	0	0	0	0	0	0	0	1	0	0	0	0	0	0	0	1	2	2	0	0	0	0	13.7	17.7	68.6	204	42	139	175	5.6	71	1	Zotarolimus	1	4	18	1	1	1	0	1	0	1
74	71	1	25.4028	1	1	1	0	0	0	0	0	0	0	0	0	0	0	0	0	0	0	3	4	3	0	0	0	0	16	20.2	76	237	54	170	191	6.6	34	1	Everolimus	1	3.5	24	1	1	1	0	1	1	1
75	82	1	21.6713	1	0	0	1	0	0	0	0	0	0	1	0	0	0	0	0	0	0	2	3	4	1	1	0	0	15.7	12.6	46.6	187	83	86	59	5.5	45	1	Everolimus	2	3	66	0	1	0	0	1	0	1
76	86	1	20.0288	1	1	1	0	0	0	0	0	0	0	1	0	0	0	0	0	0	1	5	6	4	0	0	0	0	10.6	16.7	49.2	172	58	103	60	7.2	48	1	Everolimus	2	3	36	1	1	1	0	1	0	0
77	65	1	27.1809	1	1	0	1	0	0	0	0	0	0	0	0	1	0	0	0	0	0	2	3	3	0	0	0	0	14.3	20.3	42.5	136	57	66	66	5.6	30	0	Everolimus	2	2.75	46	1	1	1	1	0	1	1
78	65	1	23.5036	1	1	0	0	0	1	0	1	0	0	0	0	0	0	0	0	0	1	3	4	4	1	1	0	0	14.5	21.1	61.2	199	45	140	136	5.4	40	1	Everolimus	1	3.5	38	1	1	1	1	0	1	1
79	76	1	27.1416	0	1	1	1	0	0	0	0	0	0	0	0	0	0	0	0	0	0	3	4	4	0	1	0	0	14.3	24.4	17	248	27	190	213	7.4	36	1	Zotarolimus	3	2.75	70	0	1	1	0	1	0	1
80	77	0	24.1217	1	1	0	1	0	1	1	1	0	0	1	0	1	0	0	0	0	0	3	5	3	0	0	0	0	10.8	19.2	28.5	120	59	47	69	6.4	42	0	Everolimus	1	3	28	0	1	1	1	0	1	1
81	64	1	32.41	1	1	1	1	0	0	0	0	0	0	0	0	1	0	0	0	0	0	3	3	2	0	0	1	0	15.9	27.8	51.4	161	38	110	153	7.7	27	0	Everolimus	2	2.625	48	1	1	1	0	1	1	1
82	72	1	22.3863	0	1	0	0	0	0	0	0	0	0	0	0	0	0	0	0	0	0	0	1	2	0	1	0	0	16.7	16.3	60.8	258	48	152	518	5.5	44	1	Everolimus	1	3.5	12	1	1	1	1	0	0	1
83	68	1	26.329	0	1	1	1	0	0	0	0	0	0	1	1	0	0	0	0	0	0	1	3	2	0	0	1	0	17.8	15.7	36.82	NA	48	132	NA	6.8	NA	0	Everolimus	3	3	79	1	1	0	1	0	1	1
84	75	1	19.6984	0	1	1	0	0	1	0	0	0	0	0	0	0	0	0	0	0	0	2	3	2	0	0	0	0	14.9	25.5	43.26	NA	50	102	NA	7.8	64	0	Everolimus	2	3.25	56	1	1	0	1	0	0	1
85	69	1	24.0346	1	1	1	1	0	1	0	0	0	0	0	0	0	0	0	0	0	0	2	3	3	0	0	1	0	12.5	23.1	46.3	131	34	71	197	6.4	63	1	Sirolimus	2	2.75	71	1	1	0	0	1	1	1
86	82	1	20.6698	1	1	1	0	0	0	0	0	0	0	1	0	0	0	0	0	0	0	3	4	3	0	0	0	0	13.1	9.3	62.2	142	57	63	110	6.7	70	0	Everolimus	2	2.875	23	1	1	0	0	1	0	1
87	82	1	28.1864	1	0	1	0	0	1	0	0	0	0	1	0	0	0	0	0	0	0	3	4	3	0	0	1	0	15.7	14.6	69.9	152	39	76	259	6.6	48.3	0	Everolimus	1	2.5	28	1	1	1	0	1	0	1
88	86	1	26.2985	1	0	0	0	0	0	0	0	0	0	1	0	0	0	0	0	0	1	4	5	4	0	1	1	0	11.7	14.4	56	161	NA	109	98	5.3	47.1	0	Everolimus	2	2.5	50	1	1	1	0	1	0	0
89	84	1	24.2215	0	1	0	0	0	1	0	0	0	0	1	0	1	0	0	0	0	1	4	5	3	0	0	0	0	13.4	22	51.6	167	NA	121	105	6	35.7	0	Sirolimus	1	2.5	22	1	0	0	0	1	1	1
90	76	1	24.5291	1	0	0	0	0	0	0	0	0	0	1	0	0	0	0	0	0	0	2	3	3	0	0	0	0	11.7	17.2	68	134	NA	93	45	5.9	50.7	1	Everolimus	1	2.5	20	1	1	1	0	1	0	1
91	52	1	27.9369	0	0	1	0	0	1	1	1	0	0	1	0	0	0	0	0	0	0	1	1	1	0	1	0	0	13.7	21.7	78.6	183	NA	119	188	8.6	40	0	Everolimus	1	4	15	1	1	1	0	1	0	1
92	84	1	23.8062	1	1	0	0	0	0	1	1	0	0	1	0	0	0	0	0	0	0	2	3	3	0	1	0	0	11.9	22.5	NA	134	NA	75	96	5.5	67	0	Everolimus	1	3.25	18	1	1	0	0	1	0	1
93	78	1	28.5869	1	1	1	1	0	1	0	0	1	0	1	0	1	0	0	0	0	0	4	5	3	0	1	0	0	14.6	12.5	NA	120	NA	68	98	6.9	41	0	Everolimus	1	2.5	15	1	1	0	1	0	1	1
94	77	1	19.1797	1	0	0	1	0	0	0	0	0	0	1	0	0	0	0	0	0	0	3	4	3	0	0	0	1	15.9	18.5	NA	129	51	72	59	5	32	1	Everolimus	2	3.25	38	1	1	0	1	0	0	1
95	78	1	20.881	1	1	1	0	0	0	0	0	0	0	1	0	1	0	0	0	0	1	6	7	4	0	1	1	0	12.8	20.2	NA	NA	49	143	81	9.9	42	0	Multiple	4	2.375	69	1	1	0	0	1	1	1
96	78	1	24.7805	1	1	0	0	0	1	1	1	0	0	0	0	1	0	0	0	0	0	3	4	3	0	0	0	0	14.9	18	NA	164	50	99	NA	5.8	46	0	Everolimus	2	2.5	36	1	1	0	0	1	1	1
97	77	1	21.2585	0	0	0	0	0	0	0	0	0	0	0	0	0	0	0	0	0	0	1	2	2	0	0	1	1	13	26.6	NA	198	41	146	75	5.4	NA	1	Everolimus	1	2.25	28	1	1	1	0	1	1	1
98	70	1	23.0083	1	1	1	0	0	1	0	1	0	0	1	0	0	0	0	0	0	0	2	3	3	0	0	0	0	16.1	21.8	NA	NA	45	100	NA	5.7	61	0	Everolimus	1	2.5	23	1	1	1	1	0	0	0
99	49	1	28.8638	1	1	1	1	0	0	1	1	0	0	0	0	0	0	0	0	0	0	2	2	2	0	0	0	0	17.2	18.5	NA	NA	50	92	239	7.6	52	0	Biolimus	1	3.5	18	1	1	1	0	1	1	1
100	83	0	24.2709	1	1	1	0	0	0	0	0	0	0	1	0	0	0	0	0	0	0	3	5	3	0	0	0	0	11.9	10.3	NA	NA	NA	64	NA	6.5	NA	1	Everolimus	1	2.25	16	1	1	1	0	1	1	1
101	69	1	26.7036	1	1	0	0	0	0	0	0	0	0	0	0	0	0	0	0	0	0	1	2	3	0	0	0	1	14.9	21.1	NA	206	40	82	530	6.1	63	1	Everolimus	1	2.5	18	1	1	1	1	0	1	0
102	75	1	24.7945	1	1	0	1	0	0	0	0	0	0	0	0	0	0	0	0	0	1	4	5	4	0	0	0	1	17.7	19.4	NA	211	55	144	86	5.8	52	1	Everolimus	2	2.625	40	1	1	1	0	1	0	1
103	78	1	27.1594	0	1	0	0	0	1	1	1	0	0	1	0	0	0	0	0	0	0	2	3	2	0	0	0	1	16.6	17.7	NA	NA	44	70	107	5.4	34	0	Everolimus	2	2.375	46	0	1	0	0	1	1	1
104	77	1	26.6389	1	0	0	0	0	0	0	0	0	0	0	0	0	0	0	0	0	0	2	3	3	0	0	0	0	16.8	27.9	NA	NA	63	72	84	5.8	55	0	Everolimus	1	3	18	1	1	1	0	1	1	0
105	73	1	20.8117	1	1	0	0	0	0	0	0	0	0	1	0	0	0	0	0	0	1	3	4	4	0	0	0	0	12.7	13	NA	NA	80	96	105	5.9	56	0	Sirolimus	2	2.625	43	1	1	1	1	0	1	1
106	81	1	27.968	1	0	1	0	0	0	0	0	0	0	0	0	0	0	0	0	0	1	5	6	4	0	0	0	1	17.3	25.1	NA	NA	34	133	NA	6.2	48	1	Everolimus	1	4	20	1	1	1	1	0	1	0
107	77	1	29.7442	1	1	0	1	0	0	0	0	0	0	0	0	0	0	0	0	0	0	2	3	3	0	1	0	1	14.3	17.1	NA	209	67	127	67	5.9	56	1	Multiple	3	2.83333	54	1	1	1	0	1	1	0
108	72	1	28.578	1	1	0	0	0	0	0	0	0	0	0	0	0	0	0	0	0	0	1	2	3	0	1	1	0	17.4	15.7	NA	NA	36	118	149	5.8	60	0	Multiple	8	2.71429	145	1	1	1	0	1	0	1
109	66	1	26.9896	1	1	1	1	0	0	0	0	0	0	0	0	0	0	0	0	0	0	2	3	3	0	0	0	0	13.7	18.4	NA	NA	57	98	98	8	45	1	Multiple	3	2.91667	72	1	1	1	0	1	0	1
110	80	1	25.7117	1	1	0	0	0	1	1	1	0	0	1	0	1	0	0	0	0	0	3	4	3	0	1	1	0	12.1	17.1	NA	NA	42	85	NA	5.6	45	0	Sirolimus	3	2.83333	70	1	1	1	0	1	1	1
111	77	1	21.551	1	1	0	0	0	0	0	0	0	0	1	0	1	0	0	1	0	0	3	4	3	0	0	0	0	11.8	23.5	NA	NA	58	147	NA	5.4	NA	0	Sirolimus	1	2.75	18	1	1	1	1	0	1	1
112	75	1	25.5296	1	1	1	0	0	1	0	1	0	0	0	0	0	0	0	0	0	0	3	4	3	0	0	0	0	12.1	14.7	NA	176	88	NA	NA	6.6	67	0	Sirolimus	1	2.5	18	1	1	1	0	1	1	1
113	80	1	23.8087	1	0	0	0	0	0	0	0	0	0	0	0	0	0	0	0	0	0	2	3	3	0	0	0	0	15	13	NA	NA	53	87	67	5.3	67	0	Everolimus	1	4	24	1	1	1	0	1	1	1
114	79	1	22.3081	1	1	0	0	0	0	0	0	0	0	0	0	0	0	0	0	0	0	2	3	3	0	0	1	0	12.8	23	NA	170	63	83	121	6.3	65	1	Everolimus	1	2.25	24	1	1	1	0	1	1	1
115	78	1	26.8386	0	0	0	0	0	1	0	1	0	0	1	0	0	0	0	0	0	1	3	4	3	0	0	0	0	13.2	19.6	NA	NA	36	99	NA	6.3	65	0	Sirolimus	1	3	18	1	1	0	1	0	1	1
116	73	0	24.974	1	1	0	0	0	0	0	0	0	0	1	0	0	0	0	0	0	0	1	3	3	0	1	0	0	11.1	13.7	NA	145	43	86	94	6.1	54	1	Everolimus	4	2.625	97	1	1	1	0	1	1	1
117	77	0	29.2428	0	1	1	0	0	1	0	1	1	0	0	0	1	0	0	0	0	0	3	5	2	0	0	1	1	9	14.7	NA	97	NA	37	NA	6.1	64	0	Sirolimus	1	3.5	18	1	1	1	0	1	0	1
118	83	1	21.7193	1	0	0	0	0	0	0	0	0	0	0	0	0	0	0	0	0	0	2	3	3	0	0	0	1	15	28.5	NA	202	63	125	154	6	57	1	Everolimus	1	2.5	15	1	1	1	0	1	1	0
119	71	0	22.9719	0	0	0	0	0	0	0	0	0	0	0	0	0	0	0	0	0	0	0	2	2	0	0	0	0	12.3	15.8	NA	NA	NA	111	NA	NA	47	0	Sirolimus	2	2.625	33	1	1	1	0	1	0	1
120	60	1	20.5499	1	0	1	0	0	0	0	0	0	0	1	0	0	0	0	0	0	0	2	2	2	0	0	0	0	14.1	36.3	NA	NA	49	100	73	9.7	40	0	Everolimus	1	2.75	18	1	1	1	0	1	0	1
121	78	1	24.8591	1	1	1	0	0	1	0	1	1	0	1	0	1	0	0	0	0	0	4	5	3	0	1	1	1	11.2	21.3	NA	137	41	80	NA	6.9	62	0	Everolimus	5	3.05	129	1	1	1	0	1	0	0
122	73	1	26.8544	0	0	0	0	0	0	0	0	0	0	1	0	0	0	0	0	0	0	0	1	2	0	0	0	0	17	14.7	NA	NA	50	97	55	5.2	47	1	Everolimus	3	4	82	1	1	1	0	1	1	1
123	70	1	18.8268	0	0	1	0	0	1	0	0	1	0	1	0	1	0	0	0	0	0	2	3	2	0	0	0	0	8.9	21.7	NA	NA	34	68	NA	7.4	39	0	Everolimus	1	3.5	28	1	1	1	1	0	0	1
124	66	1	29.7442	1	1	1	0	0	0	0	0	0	0	0	0	0	0	0	0	0	1	4	5	4	0	0	0	0	14	27.7	NA	181	NA	116	NA	8.5	62	1	Everolimus	1	2.5	32	1	1	0	0	1	1	1
125	78	1	21.3382	1	0	1	1	0	0	0	0	0	0	1	1	0	0	0	0	0	0	3	5	3	0	0	0	0	14.9	18.5	NA	NA	36	118	218	6.4	47	0	Everolimus	1	3.5	24	1	1	0	0	1	1	0
126	75	0	26.3916	1	0	0	0	0	0	0	0	0	0	0	0	0	0	0	0	0	1	4	6	4	0	0	0	0	13	13.2	NA	NA	40	68	NA	5.5	59	0	Everolimus	1	2.25	20	1	1	1	0	1	1	1
127	75	1	24.8065	1	0	1	0	0	1	0	1	0	0	0	0	0	0	0	0	0	1	5	6	4	0	0	0	0	11.4	24.2	NA	NA	48	108	77	7.9	57	0	Everolimus	2	3	40	1	1	1	0	1	0	1
128	72	1	26.9048	1	1	1	0	0	1	1	1	0	0	1	0	0	0	0	0	0	0	3	4	3	0	0	0	1	13.9	15.1	NA	NA	54	73	167	6.8	34	0	Sirolimus	3	3.5	71	1	1	1	1	0	1	1
129	79	1	23.1265	1	1	0	0	0	0	0	0	0	0	1	0	0	0	0	0	0	1	4	5	4	0	0	0	0	13.2	36.1	NA	154	34	82	NA	5.9	61	0	Everolimus	2	2.5	48	1	1	1	0	1	1	0
130	77	1	20.0446	1	0	0	0	0	0	0	0	0	0	1	0	1	0	0	0	0	0	3	4	3	0	1	0	0	8.5	21	NA	139	35	86	NA	5.3	66	0	Sirolimus	2	2.375	71	0	1	0	0	1	1	1
131	76	1	26.1111	0	1	1	1	0	0	0	0	0	0	1	0	0	0	0	0	0	0	2	3	2	0	0	0	1	16.2	24.5	NA	257	46	NA	90	6.1	43	1	Sirolimus	2	3	42	1	1	1	0	1	1	1
132	71	1	25.3473	1	1	1	0	0	1	1	1	1	0	1	0	0	0	0	0	0	0	2	3	3	0	0	0	1	11.6	16.2	NA	NA	46	63	NA	7.4	40	0	Everolimus	2	3	52	1	1	1	0	1	0	1
133	80	1	19.6078	1	1	1	0	1	1	0	1	0	0	0	0	0	0	0	0	0	1	5	6	4	0	0	0	0	11.2	21	NA	NA	NA	79	NA	7	NA	0	Everolimus	2	2.375	52	1	1	1	0	1	0	1
134	73	1	23.5524	0	0	0	0	0	0	0	0	0	0	1	0	1	0	0	0	0	0	1	2	2	0	1	0	1	13.6	24.9	NA	174	36	108	203	6.5	53	0	Everolimus	1	4	28	1	1	1	0	1	0	1
135	78	1	21.6055	1	0	0	0	1	0	0	0	0	0	0	0	0	0	0	0	0	0	2	3	3	1	1	0	1	13.1	18.7	NA	196	71	115	85	5.2	56	1	Everolimus	3	2.66667	60	1	1	1	0	1	0	1
136	95	1	21.4844	0	0	0	0	0	0	0	0	0	0	0	0	0	0	0	0	0	1	3	4	3	0	0	0	0	15.3	13.1	NA	NA	NA	NA	NA	NA	42	1	Everolimus	3	2.83333	69	1	1	1	0	1	0	1
137	65	1	32.2905	1	1	1	1	1	1	1	1	0	0	1	0	0	0	0	0	0	0	2	3	3	0	0	0	1	11.9	19.6	NA	NA	29	65	462	9.5	42	0	Everolimus	2	2.625	44	1	1	1	0	1	1	1
138	70	1	26.5468	0	1	1	1	0	1	1	1	0	0	1	0	1	0	0	0	0	0	2	3	2	0	0	0	0	16.1	15.8	NA	NA	55	65	162	6.7	43	1	Everolimus	1	2.25	24	1	1	1	0	1	1	1
139	74	1	31.4672	1	1	0	0	0	1	1	1	0	0	1	0	0	0	0	0	0	0	1	2	3	0	0	0	0	13.3	20.7	NA	179	48	100	NA	6.1	65	0	Everolimus	1	2.25	38	1	1	1	0	1	1	1
140	67	1	29.3584	1	1	1	0	0	0	0	0	0	0	0	0	1	0	0	0	0	1	5	6	4	0	0	0	0	13.2	22.9	NA	NA	39	92	100	6.1	34	0	Everolimus	2	3.125	60	1	1	0	1	0	0	0
141	69	0	18.0055	1	0	0	0	1	1	0	0	0	0	0	0	1	0	0	1	0	0	2	4	3	0	0	0	0	12.8	22.9	NA	NA	NA	126	NA	5.5	58	0	Sirolimus	1	2.5	18	1	1	1	0	1	1	1
142	74	1	21.5139	1	0	1	1	0	0	0	0	0	0	0	0	0	0	0	0	0	0	2	3	3	0	0	0	0	9.7	39	NA	112	30	58	152	8.5	49	1	Sirolimus	2	3	52	1	1	1	0	1	1	1
143	74	1	23.3067	1	1	1	0	0	1	0	1	0	0	1	0	1	0	0	1	0	0	3	4	3	0	0	0	0	14.8	16.6	NA	185	64	118	142	5.9	28	0	Everolimus	2	2.75	56	1	1	1	0	1	0	1
144	83	1	23.6614	1	1	0	0	0	0	1	1	0	0	1	0	1	0	0	0	0	0	3	4	3	0	0	0	0	12.6	24.7	NA	NA	NA	72	NA	NA	49	0	Everolimus	1	2.5	12	1	1	1	0	1	1	1
145	69	1	18.424	0	0	0	1	0	0	0	0	0	0	0	0	0	0	0	0	0	0	1	2	2	0	0	1	0	12.6	14.8	NA	NA	59	81	28	5.5	31	1	Everolimus	1	3	28	1	1	1	0	1	0	1
146	73	0	17.7458	1	1	0	0	0	0	0	0	0	0	0	0	0	0	0	0	0	0	1	3	3	0	0	0	0	16.2	22.9	NA	279	80	186	142	6.2	67	1	Everolimus	1	3.25	28	1	1	1	0	1	0	0
147	62	1	24.2215	1	0	0	0	0	0	0	0	0	0	0	0	0	0	0	0	0	0	1	1	2	0	0	0	0	13.2	29.9	NA	203	34	144	NA	5.2	61	0	Zotarolimus	1	2.75	18	1	1	1	0	1	1	1
148	81	1	25.4028	1	0	1	0	0	0	0	0	0	0	1	0	1	0	0	0	0	0	4	5	3	0	0	0	0	13.7	11.7	NA	182	70	108	182	9.9	46	0	Everolimus	2	3.25	48	1	1	1	0	1	1	1
149	70	1	18.1449	0	1	0	0	0	0	0	0	0	0	1	0	1	0	0	0	0	0	1	2	2	0	0	0	0	13	18.2	NA	NA	NA	56	90	5.6	47	0	Everolimus	2	3.125	51	1	1	1	0	1	0	1
150	76	1	24.2215	1	1	0	0	0	0	0	0	0	0	1	1	0	0	0	0	0	0	2	4	3	0	0	0	0	14.6	13.8	NA	NA	NA	74	NA	6.4	68	0	Zotarolimus	1	2.75	18	1	1	1	0	1	1	1
151	81	0	24.4561	1	0	0	0	0	0	0	0	0	0	0	0	0	0	0	0	0	0	2	4	3	0	0	1	0	12.6	14.4	NA	193	41	NA	149	5.6	61	1	Multiple	2	3.375	41	1	1	0	0	1	0	1
152	71	1	25.3492	1	0	0	0	0	0	1	1	0	0	0	0	0	0	0	0	0	1	4	5	4	0	0	1	0	16.4	15.4	NA	NA	42	110	89	6.1	30	0	Sirolimus	1	4	24	1	1	1	1	0	0	0
153	82	0	19.1111	0	1	1	0	1	0	0	0	1	0	0	0	0	0	0	0	0	0	3	5	2	0	0	0	0	11.3	15.8	NA	131	31	88	66	7.5	36	1	Sirolimus	3	2.91667	86	1	1	0	0	1	1	1
154	71	1	21.83	0	1	0	0	0	0	0	0	0	0	1	0	0	0	0	0	0	0	0	1	2	0	1	0	0	15.9	20.1	NA	289	64	208	NA	5.8	64	1	Everolimus	1	2.5	28	1	1	1	0	1	0	1
155	62	1	25.963	1	1	1	0	0	1	0	1	0	0	1	0	0	0	0	0	0	0	2	2	2	0	0	0	0	14.2	18.9	NA	NA	65	153	NA	7.2	62	0	Everolimus	1	4	18	1	1	1	0	1	0	0
156	75	1	22.5827	1	1	0	1	0	1	0	0	0	0	0	0	0	0	0	0	0	0	2	3	3	0	0	0	1	13.9	16.5	NA	NA	60	73	NA	5.7	NA	1	Everolimus	1	3	33	1	1	0	0	1	1	1
157	62	1	31.3469	1	1	1	1	0	0	0	0	0	0	0	0	0	0	0	0	0	0	2	2	2	0	1	0	0	13.3	26.9	NA	NA	29	116	204	6.7	45	1	Everolimus	2	2.625	48	1	1	1	0	1	1	1
158	82	0	25.5102	1	1	0	0	0	0	0	0	0	0	1	0	0	0	0	0	0	0	2	4	3	0	1	1	0	10.6	13.5	NA	NA	NA	89	NA	5.8	49	1	Everolimus	1	3.5	23	1	1	1	0	1	1	1
159	70	0	25.204	1	1	1	0	0	0	0	0	0	0	1	0	0	0	0	0	0	0	2	4	3	0	1	0	0	14.2	25.5	NA	234	69	138	NA	7.8	53	0	Everolimus	2	2.75	61	1	1	1	0	1	1	1
160	66	1	29.7442	1	1	0	0	0	0	0	0	0	0	1	0	0	0	0	0	0	0	1	2	3	0	1	0	0	13.7	23.5	NA	221	62	137	151	5.8	52	1	Sirolimus	2	2.5	57	1	1	1	0	1	1	1
161	69	1	22.8571	1	0	1	0	0	1	0	1	0	0	0	0	0	0	0	0	0	0	2	3	3	0	1	0	0	14	22.1	NA	NA	49	101	105	6.9	63	0	Multiple	2	3.25	62	1	1	1	0	1	0	1
162	62	1	22.9854	0	0	1	0	0	0	0	0	0	0	1	0	0	0	0	0	0	0	2	2	1	0	1	1	0	15.2	16.5	NA	NA	65	169	138	6.5	38	0	Everolimus	3	2.66667	68	1	1	0	0	1	0	1
163	71	1	19.9481	0	0	0	0	0	0	0	0	0	0	1	0	0	0	0	0	0	0	0	1	2	0	0	0	0	16.6	15.2	NA	NA	73	122	68	5.7	58	1	Sirolimus	1	2.75	38	1	1	1	0	1	0	1
164	76	1	24.4646	1	0	1	0	0	0	0	0	0	0	1	0	0	0	0	0	0	0	3	4	3	0	1	0	1	12.1	16.5	NA	160	43	91	163	5.8	55	1	Everolimus	3	3.08333	78	1	1	0	0	1	1	1
165	78	0	27.3438	1	0	1	0	0	0	0	0	0	0	0	0	1	0	0	0	0	0	4	6	3	0	1	0	0	12.5	17.1	NA	NA	47	60	116	6.3	56	0	Multiple	3	2.75	54	1	1	1	0	1	0	1
166	76	1	21.1073	1	1	0	0	0	1	1	1	1	0	0	0	0	0	0	0	0	0	3	4	3	1	1	0	0	16.3	27	NA	185	28	114	355	8.9	38	1	Everolimus	2	4	61	1	1	1	1	0	0	1
167	79	1	23.7118	1	1	0	0	0	0	0	0	0	0	1	0	1	0	0	0	0	1	5	6	4	0	0	0	0	13.8	14.7	NA	NA	45	111	172	5.6	62	0	Sirolimus	2	2.875	51	1	1	0	0	1	1	0
168	76	1	16.5607	0	0	0	0	0	0	0	0	0	0	0	0	0	0	0	0	0	0	2	3	2	0	1	0	0	11.2	14.4	NA	NA	45	75	52	6	30	0	Sirolimus	2	2.875	61	1	1	0	0	1	0	1
169	77	1	20.9572	0	0	1	0	0	0	0	0	0	0	0	0	0	0	0	0	0	0	2	3	2	0	0	0	0	11.6	25.8	NA	NA	87	125	125	7.5	67	0	Everolimus	1	2.75	24	1	1	0	0	1	0	0
170	74	1	25.4581	0	1	0	0	0	0	0	0	0	0	1	0	0	0	0	0	0	0	0	1	2	0	0	1	0	14.6	8.2	NA	145	70	66	58	5.3	55	1	Everolimus	3	3.25	89	1	1	0	0	1	0	1
171	73	1	21.0498	1	0	0	0	0	0	0	0	0	0	0	0	0	0	0	0	0	0	1	2	3	0	1	1	0	14.1	22.7	NA	236	60	140	189	5.4	47	1	Everolimus	3	3.16667	84	1	1	0	0	1	1	1
172	78	1	21.3578	1	0	0	0	0	0	0	0	0	0	0	1	1	0	0	0	1	0	3	5	3	0	0	0	0	13.5	21.8	NA	NA	NA	99	NA	7.2	54	0	Sirolimus	1	3.5	33	1	1	1	1	0	1	1
173	68	0	26.4792	1	0	0	0	0	0	0	0	0	0	0	0	1	0	0	0	0	0	2	4	3	0	0	1	0	10.5	31.4	NA	207	49	137	NA	5.1	53	0	Everolimus	2	2.625	48	1	1	1	0	1	1	1
174	76	1	28.0404	1	0	0	0	0	0	0	0	0	0	0	0	0	0	0	0	0	0	2	3	3	0	0	0	0	12.5	19.9	NA	171	49	117	NA	5.5	55	1	Sirolimus	2	2.625	61	1	1	1	0	1	1	1
175	73	1	28.0557	1	0	0	0	0	0	0	0	0	0	0	0	0	0	0	0	0	0	1	2	3	0	0	1	0	14.9	22.7	NA	NA	67	110	179	5.6	50	1	Everolimus	1	2.5	38	1	1	0	0	1	0	1
176	79	0	22.213	1	0	0	0	0	0	0	0	0	0	1	0	1	0	0	0	0	0	3	5	3	0	0	1	0	8.8	23	NA	122	NA	50	NA	6.6	58	0	Sirolimus	1	2.25	18	1	1	1	0	1	0	1
177	72	1	20.7564	1	0	0	0	0	0	0	0	0	0	1	0	0	0	0	0	0	0	1	2	3	0	0	1	0	18.2	12.2	NA	180	47	95	NA	7.8	58	0	Everolimus	3	2.66667	56	1	1	1	0	1	1	1
178	87	0	28.8889	1	1	0	0	0	0	0	0	0	0	0	0	0	0	0	0	0	0	2	4	3	0	0	0	0	13.1	23.5	NA	NA	70	130	120	5.5	50	1	Everolimus	1	3.5	24	1	1	0	0	1	1	1
179	77	0	34.2403	1	0	0	0	0	0	0	0	0	0	1	0	0	0	0	0	0	0	2	4	3	0	1	0	0	15.2	32.3	NA	179	72	89	NA	NA	41	1	Sirolimus	4	2.875	107	1	1	0	0	1	0	1
180	72	1	24.0055	1	1	1	0	0	1	1	1	0	0	0	0	1	0	0	0	0	0	3	4	3	0	1	1	0	14.8	24.8	NA	196	44	127	NA	6	53	0	Multiple	4	2.9375	103	1	1	0	0	1	1	1
181	77	0	16.6133	1	1	0	0	0	0	0	0	0	0	1	0	0	0	0	0	0	0	2	4	3	0	0	0	0	15	23.3	NA	149	65	76	66	5.9	51	1	Everolimus	1	3	18	1	1	0	1	0	0	1
182	75	0	22.8329	0	1	0	0	0	0	0	0	0	0	0	0	0	0	0	0	0	0	1	3	2	0	0	0	0	10.8	20.2	NA	NA	NA	185	NA	5.7	58	0	Everolimus	1	3	32	1	1	0	0	1	0	0
183	50	1	32.0204	1	1	1	1	0	0	0	0	0	0	1	0	0	0	0	0	0	0	2	2	2	0	1	0	0	17.2	20.3	NA	NA	41	142	403	6.7	60	0	Multiple	4	2.75	128	1	1	0	0	1	0	1
184	62	1	30.116	1	0	1	0	0	1	0	0	1	0	0	0	1	0	0	0	0	0	3	3	2	0	0	0	1	12.8	15.1	NA	NA	29	88	140	7	62	0	Everolimus	3	3.08333	134	1	1	0	0	1	0	0
185	69	1	20.7008	1	1	0	0	0	0	0	0	0	0	0	0	0	0	0	1	0	0	1	2	3	0	1	0	0	12.7	27.4	NA	NA	55	101	59	5.9	62	1	Everolimus	3	2.83333	94	1	1	0	0	1	1	1
186	76	1	24.0882	1	0	0	0	0	0	1	0	0	0	1	0	1	0	0	0	0	0	3	4	3	0	0	0	0	15.1	16.1	NA	NA	76	108	122	6.2	37	0	Everolimus	2	2.375	51	1	1	0	0	1	0	1
187	79	1	24.2215	1	1	0	0	0	0	0	0	0	0	0	0	0	0	0	0	0	0	2	3	3	0	0	0	0	14.6	22.4	NA	205	47	144	72	5.4	51	1	Sirolimus	1	3	33	0	1	0	0	1	0	1
188	84	1	20.5457	1	0	0	0	0	0	0	0	0	0	0	0	0	0	0	0	0	0	2	3	3	0	0	0	0	12.7	21.8	NA	NA	59	116	144	5.6	63	1	Everolimus	2	2.625	48	1	1	0	0	1	0	0
189	45	1	31.4359	1	1	1	1	0	0	0	0	0	0	1	0	1	0	0	0	0	0	3	3	2	0	0	1	0	16.3	21.7	NA	NA	41	99	420	6.7	36	0	Everolimus	1	2.5	33	1	1	0	0	1	1	1
190	79	0	21.2204	1	0	1	0	0	0	0	0	0	0	1	0	1	0	0	0	0	0	4	6	3	0	0	0	0	13.9	21.8	NA	162	35	109	70	13	35	0	Zotarolimus	2	2.375	37	1	1	0	0	1	0	1
191	76	1	28.6501	1	1	1	0	1	1	0	1	0	0	0	0	0	0	0	0	0	0	3	4	3	0	0	0	0	11.3	16.9	NA	NA	45	100	NA	6.3	68	0	Everolimus	1	2.75	28	1	1	1	0	1	1	1
192	85	0	20.0777	1	0	0	0	0	0	0	0	0	0	0	0	0	0	0	0	0	0	3	5	3	0	0	0	1	12.5	22.8	NA	179	96	67	NA	6.2	36	1	Everolimus	1	2.5	23	1	1	1	0	1	0	1
193	77	1	17.6309	0	1	0	0	0	0	0	0	0	0	0	0	0	0	0	0	0	0	1	2	2	0	0	0	1	14.7	22.4	NA	283	50	195	160	5.3	45	1	Sirolimus	1	2.25	33	1	1	1	0	1	0	0
194	69	1	18.1068	1	0	0	0	0	1	0	0	0	0	1	0	1	0	0	0	0	0	2	3	3	0	1	0	0	12.7	11.1	62.3	210	70	117	50	5.5	60	1	Sirolimus	1	4	18	0	1	1	0	1	0	1
195	64	1	22.8764	1	1	0	1	0	0	0	0	0	0	1	0	0	0	0	0	0	0	2	2	2	0	0	0	0	14.9	20.9	76.1	NA	55	93	115	6.5	30	1	Everolimus	1	2.75	28	0	1	1	0	1	0	1
196	81	1	23.2335	1	1	0	0	0	0	0	0	0	0	1	1	0	0	0	0	0	0	2	4	3	0	0	1	0	13.1	18.7	54.4	208	49	141	92	5.9	62.4	1	Everolimus	1	3	12	0	1	1	0	1	0	1
197	68	1	23.9486	1	1	0	1	0	0	0	0	0	0	1	0	0	0	0	0	0	1	3	4	4	0	0	1	0	16.9	24.3	70.9	205	42	142	105	5.3	60.9	1	Everolimus	1	2.5	20	0	1	0	0	1	1	1
198	69	1	23.9736	1	1	1	1	0	0	0	0	0	0	0	0	0	0	0	0	0	0	3	4	3	0	1	0	0	16	16.5	58.8	239	55	165	129	7.5	33.2	1	Everolimus	2	3.25	42	1	1	0	0	1	1	1
199	68	1	21.2711	1	0	0	0	0	0	0	0	0	0	1	0	1	0	0	0	0	0	2	3	4	0	0	0	0	11	25.4	46.9	150	47	83	99	6.1	45.3	1	Everolimus	1	2.75	23	1	1	1	0	1	1	1
200	72	1	25.9241	1	1	1	0	0	0	0	1	0	0	1	0	0	0	0	0	0	0	2	3	3	0	1	0	0	13.7	25	50.2	156	50	69	183	7.1	NA	0	Everolimus	1	2.5	15	1	1	0	0	1	1	1
201	60	0	35.212	1	1	1	0	0	0	0	0	0	0	0	1	0	0	0	0	0	0	2	4	2	0	0	0	0	17.1	14.6	58.9	197	45	107	224	7.5	70.4	0	Everolimus	1	2.25	23	0	1	0	0	1	1	1
202	77	1	20.5039	0	0	1	0	0	0	0	0	0	0	1	0	0	0	0	0	0	0	2	3	2	0	0	0	0	15	16.9	53.1	183	51	109	113	6.2	NA	0	Zotarolimus	1	2.75	30	0	1	0	0	1	0	1
203	79	1	25.4119	0	1	1	0	0	1	0	1	0	0	0	0	1	0	0	0	0	0	3	4	2	0	0	0	0	12.3	30.7	59.9	151	46	55	250	6.4	72.8	0	Everolimus	1	2.5	33	1	1	0	0	1	0	1
204	74	1	21.3463	1	1	1	0	0	0	0	0	0	0	1	0	1	0	0	0	0	0	3	4	3	0	0	1	0	12.1	10.2	50.8	135	45	76	68	6	27.2	0	Everolimus	1	2.75	23	0	1	0	0	1	1	1
205	77	1	23.5813	0	1	1	0	0	0	0	0	0	0	1	1	0	0	0	0	0	0	2	4	2	0	0	0	0	16.5	18.5	81.1	193	39	142	76	7.3	51.1	1	Everolimus	1	3	16	1	1	1	0	1	1	1
206	71	1	30.4865	1	1	1	0	0	1	0	1	0	0	0	0	0	0	0	0	0	0	2	3	3	0	0	0	0	13.4	16	49.9	118	54	52	61	5.8	52.4	0	Everolimus	1	3.5	16	0	1	0	0	1	1	1
207	53	1	28.6965	1	1	1	0	1	0	0	0	0	0	0	0	1	0	0	0	0	0	3	3	2	0	1	0	0	13.4	35.7	54.1	147	29	96	111	10.2	36.4	1	Everolimus	3	2.66667	66	0	1	0	0	1	1	1
208	93	0	18.4535	1	1	1	0	0	1	0	0	1	0	1	0	0	0	0	0	0	0	3	5	3	0	1	0	0	13	18.8	54.3	170	45	90	174	5.9	57.5	0	Everolimus	2	3.5	41	1	1	1	0	1	0	0
209	70	1	22.3997	1	0	0	0	0	0	0	0	0	0	0	0	0	0	0	0	0	0	1	2	3	0	1	1	0	14.2	20.7	65.1	173	64	92	86	5.8	64.3	1	Sirolimus	2	3	56	0	1	0	0	1	0	1
210	82	1	23.125	0	0	0	0	0	0	0	0	0	0	0	0	0	0	0	0	0	0	1	2	2	0	0	0	0	13	14.9	54	NA	51	113	84	6.2	50	0	Everolimus	2	3.5	46	0	1	0	0	1	1	0
211	66	1	25.0399	1	1	1	0	0	0	1	1	0	0	1	0	1	0	0	0	0	0	3	4	3	0	0	0	0	8.7	13.3	31	NA	41	NA	NA	5	42	0	Everolimus	2	3.25	66	0	1	0	0	1	1	1
212	66	1	25.6645	1	0	1	0	0	0	0	0	0	0	0	0	0	0	0	0	0	0	2	3	3	0	1	0	0	13.7	18.3	65	NA	40	52	93	6.8	67	0	Zotarolimus	1	4	22	0	1	1	0	1	0	1
213	50	1	33.2371	1	1	0	0	0	0	1	1	0	0	0	0	0	0	0	0	0	0	2	2	2	0	0	0	0	14.4	23.1	66	NA	NA	53	362	6.3	29	0	Sirolimus	1	2.5	28	1	1	1	0	1	0	1
214	83	1	24.2767	0	0	0	0	0	0	1	1	0	0	1	0	1	0	0	0	0	0	2	3	2	0	1	0	0	14	20.8	58	163	65	92	68	5.4	38	0	Zotarolimus	1	3.5	26	1	1	1	0	1	0	1
215	66	1	30.8112	0	0	0	0	0	0	0	0	0	0	1	0	0	0	0	0	0	0	0	1	2	0	0	0	0	11.6	28.6	75	121	36	69	111	6	76	1	Zotarolimus	1	4	15	1	1	0	0	1	0	0
216	84	0	23.3923	1	1	0	0	0	0	0	0	0	0	1	0	1	0	0	0	0	0	3	5	3	0	0	0	0	11.3	26.6	34	139	44	79	76	7.2	53	0	Zotarolimus	1	2.75	18	1	1	0	0	1	1	1
217	75	1	23.7332	1	0	0	1	1	0	0	0	0	0	1	0	0	0	0	0	0	0	2	3	3	0	0	0	0	14	28.8	53	185	35	125	252	5.9	65	0	Sirolimus	1	4	23	1	1	1	0	1	1	0
218	82	0	29.9415	1	1	1	0	1	0	0	0	0	0	1	0	0	0	0	0	0	0	3	5	3	0	0	0	0	11.1	16.5	56	129	47	62	62	6.5	57	1	Multiple	2	3	48	1	1	0	0	1	1	1
219	70	1	30.1561	1	1	0	0	0	0	1	0	0	0	0	0	0	0	0	0	0	0	1	2	3	0	0	0	1	13.4	13.3	49	NA	43	40	50	6.3	49	0	Zotarolimus	1	2.75	30	0	1	1	0	1	1	1
220	78	0	21.7784	1	1	0	0	0	0	0	0	0	0	0	0	0	0	0	0	0	0	2	4	3	0	0	0	1	12.8	23.8	88	210	51	147	97	5.3	51	1	Sirolimus	1	2.5	24	1	1	0	0	1	0	0
221	64	0	19.6677	1	1	1	0	0	0	0	0	0	0	0	0	0	0	0	0	0	0	2	3	2	0	0	0	0	11.3	20.6	66	NA	44	58	66	6.7	59	0	Multiple	2	2.75	64	1	1	0	0	1	0	1
222	67	1	26.6772	1	1	1	1	0	0	0	0	0	0	0	0	0	0	0	0	0	0	2	3	3	0	1	0	0	16.6	21.7	56	292	55	88	131	9.4	71	1	Multiple	2	3.375	54	1	1	1	0	1	0	0
223	41	1	40.2244	1	1	1	0	0	1	1	1	0	0	0	0	0	0	0	0	0	0	2	2	2	0	1	0	1	13.8	27.7	96	161	34	84	218	7.3	52	1	Sirolimus	2	3.75	71	1	1	1	0	1	1	1
224	76	1	18.8092	0	1	1	0	0	0	1	1	0	0	0	0	0	0	0	0	0	0	3	4	2	1	1	0	0	12.5	13.7	50	150	56	NA	57	6.5	31	0	Zotarolimus	1	3.5	26	1	1	1	1	0	0	1
225	76	1	20.3244	1	0	1	0	0	1	0	1	0	0	0	0	0	0	0	0	0	0	3	4	3	0	1	0	0	12.1	26.8	77	NA	53	71	45	7.3	66	0	Everolimus	1	2.75	32	1	1	0	0	1	0	0
226	73	0	25.0458	1	1	1	0	0	0	0	0	0	0	1	0	0	0	0	0	0	0	2	4	3	0	0	0	0	13.6	18	58	216	42	144	154	6.5	68	1	Zotarolimus	1	3.5	22	1	1	0	0	1	0	1
227	79	1	27.4302	1	1	1	0	0	0	1	0	0	0	1	0	1	0	0	0	0	0	4	5	3	0	1	0	0	13.2	15.5	63	135	54	66	118	6.2	52	0	Sirolimus	1	3.5	18	1	1	0	0	1	1	1
228	75	1	19.6273	0	0	0	0	1	0	1	1	0	0	1	1	0	0	0	1	0	0	2	4	2	0	0	0	0	12.9	14.6	56	201	51	129	178	5.9	29	0	Multiple	2	3.125	32	1	1	0	0	1	0	1
229	69	1	22.6634	1	0	1	0	0	0	0	0	0	0	1	0	0	0	0	0	0	0	2	3	3	0	0	0	1	13.1	19.9	67	222	49	158	136	7.5	76	0	Everolimus	1	3	20	1	1	0	0	1	1	0
230	76	0	27.0258	1	0	0	0	1	0	1	1	0	0	1	0	0	0	0	0	0	0	2	4	3	0	1	0	1	12.7	12.9	57	186	58	117	81	5.6	57	1	Biolimus	1	3	28	1	1	0	1	0	0	0
231	57	1	28.8041	0	1	1	0	0	0	0	0	0	0	0	0	0	0	0	0	0	0	1	1	1	0	1	0	1	16.4	17.4	61	226	65	160	137	6.7	46	1	Sirolimus	1	3	24	1	1	0	0	1	0	1
232	72	1	28.3983	1	1	1	1	0	0	0	1	0	0	1	0	0	0	0	0	0	0	2	3	3	0	0	0	0	11.9	14.4	NA	155	52	83	156	6.7	NA	0	Everolimus	2	2.375	40	1	1	0	0	1	1	0
233	73	0	28.8889	0	1	0	1	0	0	0	0	0	0	0	0	0	0	0	0	0	0	0	2	2	0	0	0	1	13.8	18.2	75	249	59	166	109	6	65	1	Everolimus	2	3	44	1	1	1	0	1	1	1
234	60	1	28.699	1	1	1	1	0	0	0	0	0	0	1	0	0	0	0	0	0	0	2	2	2	0	1	0	1	15.6	29.6	76	213	54	141	129	6.5	53	1	Everolimus	1	3	13	1	1	1	0	1	0	1
235	43	1	24.2188	1	1	0	1	0	0	0	0	0	0	0	0	0	0	0	0	0	0	1	1	2	0	0	0	1	15.3	31.8	83	212	33	146	258	6.1	72	1	Sirolimus	2	3	42	1	1	0	0	1	1	1
236	67	1	24.4646	1	1	1	1	0	0	0	0	0	0	0	0	0	0	0	0	0	0	2	3	3	0	0	0	0	11.6	20.7	52	218	40	153	123	6.1	44	1	Zotarolimus	1	3.5	26	0	1	1	0	1	1	1
237	45	1	17.9012	1	0	1	1	0	0	0	0	0	0	0	0	0	0	0	0	0	0	2	2	2	0	0	0	1	16.2	17.2	99	196	44	122	236	8.5	55	1	Sirolimus	1	3.5	28	1	1	1	0	1	0	1
238	85	1	25.7117	1	1	0	1	0	0	0	0	0	0	1	0	0	0	0	0	0	0	2	3	3	0	1	0	1	13.2	29.9	34	218	NA	165	46	5.6	58	1	Zotarolimus	1	3.5	30	1	1	0	0	1	0	1
239	66	1	23.3844	1	1	1	0	0	0	0	0	0	0	0	0	0	0	0	0	0	0	2	3	3	0	1	0	0	15.7	20.9	65	237	38	90	149	11.4	44	1	Everolimus	1	3	38	1	1	0	0	1	1	0
240	69	1	23.1837	1	1	1	1	0	0	0	0	0	0	0	0	0	0	0	0	0	0	2	3	3	0	1	0	0	15.3	15.1	64	152	62	79	102	7.2	46	1	Zotarolimus	2	3	64	0	1	0	0	1	1	1
241	83	1	20.0692	1	1	0	0	0	0	0	0	0	0	1	0	0	0	0	0	0	1	4	5	4	0	0	0	0	12.9	29	32	NA	NA	NA	NA	NA	64	1	Zotarolimus	1	2.25	15	1	1	0	0	1	0	0
242	76	0	22.0699	1	1	0	1	0	0	0	0	0	0	1	0	0	0	0	0	0	1	4	6	4	0	0	0	0	12.6	22	63	208	NA	NA	NA	NA	45	1	Zotarolimus	1	3	38	0	1	0	0	1	1	1
243	77	1	24.5243	1	1	0	0	0	0	0	0	0	0	0	0	0	0	0	0	0	0	2	3	3	0	0	0	0	14.2	16.1	49	NA	32	86	284	6.1	61	0	Everolimus	1	3	28	0	1	0	0	1	0	1
244	72	1	23.6244	1	1	1	1	0	0	0	0	0	0	1	0	1	0	0	0	0	0	3	4	3	0	1	1	0	15.6	19.3	49	136	66	NA	61	6.9	38	0	Everolimus	2	2.5	43	1	1	0	0	1	1	1
245	62	1	32.8769	1	0	0	1	0	0	0	0	0	0	1	0	0	0	0	0	1	1	3	3	3	0	1	0	0	14.8	16.5	50	186	43	120	134	5.6	53	1	Zotarolimus	1	4	22	0	1	1	0	1	1	1
246	59	1	29.6158	1	0	0	0	0	0	0	0	0	0	0	0	0	0	0	0	0	0	1	1	2	0	1	0	0	13.6	10.8	102	NA	50	70	92	5.3	75	0	Everolimus	2	2.5	86	0	1	0	0	1	1	0
247	75	1	32.8892	1	1	1	0	0	0	1	1	0	0	1	0	0	0	0	0	0	0	3	4	3	0	0	0	0	14	21.4	51	NA	45	119	165	6.3	72	0	Everolimus	1	2.5	28	0	1	0	0	1	1	0
248	73	1	22.4813	1	1	1	0	0	0	0	0	0	0	0	0	0	0	0	0	0	0	2	3	3	0	0	0	0	13.6	18.6	60	NA	55	85	121	7.4	66	0	Sirolimus	1	2.5	15	0	1	0	0	1	1	0
249	71	1	29.3878	1	0	1	0	0	0	0	0	0	0	0	0	0	0	0	0	0	0	2	3	3	0	1	0	0	15.1	20.1	90	NA	51	108	278	6.5	63	1	Multiple	3	2.58333	68	1	1	0	0	1	1	1
250	79	0	23.2834	0	1	0	0	0	0	0	0	0	0	0	0	0	0	0	0	0	0	1	3	2	0	1	0	0	12.6	27.2	55	NA	34	76	239	6.1	45	0	Sirolimus	1	2.5	9	1	1	0	0	1	0	0
251	76	1	17.9688	1	0	0	0	0	0	0	0	0	0	0	0	1	0	0	0	0	0	3	4	3	0	0	0	0	14.3	19.1	44	NA	54	80	NA	5.4	50	1	Everolimus	2	2.75	41	0	1	0	0	1	1	1
252	79	1	17.5064	1	0	0	0	0	0	0	0	0	0	0	0	0	0	0	0	0	0	2	3	3	0	0	0	0	12.4	41.4	52	171	32	NA	78	5.7	45	1	Everolimus	2	3	61	0	1	0	0	1	1	1
253	80	1	24.5896	1	1	1	0	0	0	0	0	0	0	0	0	0	0	0	0	0	0	3	4	3	0	0	1	0	16.3	16.5	51	237	45	146	306	6.6	40	1	Everolimus	1	3	28	1	1	0	0	1	1	1
254	76	0	17.9688	1	1	0	0	0	0	0	0	0	0	1	0	1	0	0	0	0	0	3	5	3	0	0	1	0	13.2	29.9	54	286	48	215	113	5.9	25	1	Everolimus	1	2.5	28	1	1	0	0	1	1	1
255	64	1	29.6869	1	0	0	0	0	0	0	0	0	0	1	0	0	0	0	0	0	0	1	1	2	0	0	1	0	16.3	16.8	64	197	68	117	78	5.8	40	1	Sirolimus	2	2.75	57	1	1	0	0	1	1	1
256	70	1	23.533	0	1	1	0	0	0	0	0	0	0	0	0	0	0	0	0	0	0	1	2	2	0	0	0	0	15.6	18.2	73	157	56	79	109	6.6	70	0	Everolimus	1	3	20	1	1	0	0	1	0	1
257	75	1	24.7897	1	1	0	0	0	0	0	0	0	0	0	0	0	0	0	0	0	0	2	3	3	0	1	0	1	10.6	19.5	50	NA	NA	NA	NA	NA	60	0	Everolimus	1	2.5	28	1	1	0	0	1	0	1
258	69	1	25.0135	1	0	0	0	0	0	0	0	0	0	1	0	0	0	0	0	0	0	1	2	3	0	0	0	0	14.5	12.7	71	152	41	72	193	5.2	60	1	Everolimus	1	4	18	1	1	0	0	1	1	1
259	76	0	32.0161	1	1	1	0	0	0	0	0	0	0	0	0	0	0	0	0	0	0	3	5	3	0	1	1	0	10.9	22.4	47	199	48	117	172	6.4	60	0	Multiple	3	2.91667	42	1	1	0	0	1	1	0
260	79	0	30.3193	1	1	0	0	0	0	0	0	0	0	0	0	1	0	0	0	0	0	3	5	3	0	1	1	0	9	21.4	53	259	NA	176	81	5.9	60	1	Everolimus	3	3.08333	79	1	1	0	0	1	1	1
261	55	1	22.3094	1	1	0	0	1	0	0	0	0	0	0	0	0	1	0	0	0	0	1	1	3	0	1	0	0	16.5	25.2	60	213	46	127	199	5.1	40	1	Zotarolimus	1	3.5	26	1	1	1	0	1	1	1
262	62	1	22.4813	1	1	1	1	0	1	0	0	0	0	0	0	0	0	0	0	0	0	2	2	2	0	0	0	0	16.7	21.7	68	191	45	106	198	7.1	60	0	Everolimus	2	4	56	1	1	0	0	1	0	0
263	65	1	28.7856	1	0	0	0	0	0	0	0	0	0	1	0	0	0	0	0	0	0	2	3	3	0	0	1	0	14.3	22.6	63	196	62	107	136	5.8	30	1	Everolimus	1	3	32	0	1	0	0	1	1	1
264	76	1	23.3727	1	1	0	0	0	0	0	0	0	0	0	1	0	1	0	0	1	1	4	6	5	0	1	1	1	15.2	18.8	63	173	74	79	172	6	60	0	Zotarolimus	1	2.5	18	0	1	0	0	1	1	1
265	77	1	23.1959	1	0	1	0	0	0	0	0	0	0	0	1	0	0	0	0	0	0	3	5	3	0	1	1	0	10.2	21.5	66	209	63	126	100	6.8	45	1	Zotarolimus	2	2.75	33	1	1	0	1	0	1	0
266	77	1	24.3046	1	1	1	0	1	0	1	0	1	0	1	0	0	0	0	0	0	0	3	4	3	0	1	0	0	15.3	19.3	67	198	50	132	158	6.5	60	0	Everolimus	3	3.41667	82	1	1	0	0	1	1	0
267	81	1	19.7232	1	1	1	0	0	0	1	0	0	0	0	0	1	0	0	0	0	0	4	5	3	0	1	0	0	13	19.8	44	158	49	111	88	7.6	40	1	Everolimus	1	3	38	1	1	0	0	1	1	0
268	77	0	23.0681	1	0	1	0	0	0	0	0	0	0	0	0	0	0	0	0	0	0	4	6	3	0	1	0	0	11.9	24.2	58	195	43	128	121	7.2	35	1	Everolimus	1	2.25	32	0	1	0	0	1	1	1
269	75	1	31.157	1	1	1	1	0	1	0	1	0	0	0	1	0	0	0	0	0	0	3	5	3	0	1	0	0	11.3	36.4	33	184	43	134	99	7.3	60	1	Everolimus	1	3.5	20	1	1	0	0	1	1	1
270	71	1	22.3076	1	1	0	0	0	0	0	0	0	0	0	0	1	0	0	0	0	0	2	3	3	0	1	0	0	11.8	20.1	36	197	54	NA	537	5.6	55	0	Everolimus	4	2.875	130	0	1	0	0	1	0	1
271	68	0	23.6275	0	0	0	0	0	0	0	0	0	0	1	0	0	0	0	0	0	0	0	2	2	0	0	0	0	14.5	20.5	76	215	76	119	99	5.8	45	1	Everolimus	1	2.28	8	0	1	0	0	1	1	1
272	82	1	20.4311	1	1	1	0	0	0	0	0	0	0	0	0	0	0	0	0	0	0	3	4	3	0	1	0	0	13	27.6	46	171	67	91	161	6.4	60	0	Everolimus	2	3.75	52	0	1	0	0	1	1	1
273	72	0	28.441	1	0	1	0	0	0	0	0	0	0	0	0	0	0	0	0	0	0	2	4	3	0	0	0	0	12.7	26.2	52	169	74	87	81	5.9	60	0	Zotarolimus	3	2.42667	52	0	1	0	0	1	1	0
274	68	1	23.2197	1	1	0	0	0	0	1	1	0	1	1	0	0	0	0	0	0	0	1	2	4	0	0	0	0	11.4	19.3	4	213	51	143	102	5.5	60	1	Everolimus	1	2.75	28	1	1	1	1	0	0	0
275	66	1	27.8623	1	1	1	1	0	0	0	0	0	0	0	0	0	0	0	0	0	0	2	3	3	0	0	0	0	15.8	21.3	62	232	39	175	143	6.8	60	0	Everolimus	2	2.625	52	0	1	0	0	1	0	0
276	72	1	25.4028	0	1	0	1	0	0	0	0	0	0	1	0	0	0	0	0	0	0	0	1	2	0	1	1	0	15.5	18.4	68	182	77	86	97	6.4	55	0	Everolimus	1	3	20	1	1	1	0	1	1	1
277	79	0	17.7206	1	1	0	0	0	0	1	1	0	0	0	0	1	0	0	0	0	1	5	7	4	0	1	1	0	11.6	19.7	56	179	73	100	30	6.6	35	0	Zotarolimus	1	2.5	30	0	1	0	0	1	1	1
278	84	0	19.3187	1	1	0	0	1	0	0	0	0	0	0	0	0	0	0	0	0	0	3	5	3	0	0	0	0	11.2	16.6	47	151	71	73	48	5.5	30	1	Everolimus	2	2.875	71	0	1	0	0	1	1	1
279	76	0	24.2278	1	1	1	0	0	0	0	0	0	0	0	0	1	0	0	0	0	0	4	6	3	0	1	0	0	8.4	22.7	63	219	NA	84	147	6.3	30	1	Everolimus	1	2.5	18	0	1	0	0	1	1	1
280	68	1	22.7732	1	0	1	0	0	0	0	0	0	0	0	0	0	0	0	0	0	0	2	3	3	0	1	0	0	12.8	23.9	84	195	43	128	118	7.7	60	0	Everolimus	2	2.75	68	0	1	1	0	1	1	1
281	67	1	22.68	1	0	0	1	0	0	0	0	0	0	1	0	0	0	0	0	0	0	2	3	3	0	1	1	0	14.8	15.9	75	164	55	90	95	5.7	25	1	Everolimus	2	3.25	54	0	1	0	0	1	0	1
282	85	1	20.7716	0	1	1	1	0	0	0	0	0	0	1	0	0	0	0	0	0	0	2	3	3	0	0	0	0	13.4	23.8	27.5	179	47	113	82	6.8	58	1	Everolimus	1	3	28	1	1	0	0	1	0	0
283	83	0	24.0968	1	1	1	0	0	1	0	1	0	0	1	1	0	0	0	0	0	0	3	6	3	0	1	0	0	12.1	24.7	56.9	159	46	86	184	6.4	57	0	Multiple	2	2.5	32	1	1	0	0	1	1	0
284	81	1	27.2932	1	1	0	0	0	1	1	1	0	0	0	0	0	0	0	0	0	0	2	3	3	0	0	0	1	11.2	22	35	191	47	120	211	6.4	61	1	Zotarolimus	2	2.75	52	1	1	0	0	1	0	1
285	68	1	29.4249	1	0	0	1	0	1	0	1	0	0	1	1	0	0	0	0	0	0	1	3	3	0	0	0	1	13.6	24.4	76.9	160	61	75	101	5.6	62	0	Everolimus	1	2.5	18	1	1	0	0	1	0	1
286	74	1	23.7687	1	1	1	0	0	1	1	1	0	0	1	0	1	0	0	0	0	0	3	4	4	0	1	1	0	12.5	11.2	67.4	203	58	119	106	8.9	20	0	Multiple	2	2.875	32	1	1	0	1	0	1	1
287	80	0	19.9762	1	1	1	0	0	1	1	0	1	0	1	0	0	1	0	0	0	0	3	5	4	0	0	0	0	12.4	19.2	64.2	195	30	114	112	5.2	48	1	Zotarolimus	5	2.4	126	1	1	0	1	0	1	0
288	61	1	24.3824	1	1	0	0	0	1	1	1	0	0	0	0	0	0	0	0	0	1	3	3	3	0	1	0	1	13.5	26.4	54.3	162	37	98	171	5.8	61	1	Multiple	3	3.08333	65	1	1	0	1	0	1	1
289	75	1	19.4991	1	1	0	1	0	0	0	0	0	0	0	0	0	0	0	0	0	0	2	3	3	0	0	0	0	8	30.8	26.9	141	22	93	143	5.5	60	0	Everolimus	1	2.75	18	1	1	0	1	0	0	0
290	86	0	19.3878	1	1	0	0	0	0	0	0	0	0	1	0	1	0	0	0	0	0	3	5	4	0	1	0	0	12.8	13.5	30.2	146	37	91	65	6	47	0	Zotarolimus	2	2.375	36	1	1	0	0	1	1	1
291	78	1	22.658	1	1	1	0	0	1	1	1	0	0	0	0	1	0	0	0	0	0	4	5	4	0	1	0	0	13.1	12.3	54.4	182	29	85	255	7.2	33	0	Multiple	2	3	44	1	0	0	0	1	0	1
292	83	1	24.2874	1	1	1	0	0	1	0	1	0	0	1	0	0	1	0	1	0	0	3	4	5	0	1	1	0	9	16.5	57.7	123	19	65	106	6.1	71	0	Multiple	2	3	48	1	1	0	1	0	1	1
293	79	1	17.0703	1	1	0	0	0	1	1	1	0	0	0	0	1	0	0	0	0	0	3	4	4	0	0	0	0	11.3	16.5	44.4	132	34	70	69	5.9	55	0	Biolimus	1	2.5	14	1	1	0	0	1	1	1
294	78	1	22.1136	1	1	1	0	0	1	1	1	0	0	0	0	1	0	0	0	0	0	4	5	3	0	1	0	0	12.5	17	52.1	166	29	85	254	8.7	28	0	Zotarolimus	1	2.5	26	1	1	0	0	1	0	1
295	68	1	24.2974	1	1	0	0	0	1	1	1	0	0	1	0	0	0	0	0	0	0	2	3	3	0	1	0	0	13.4	15.8	42.3	157	44	86	75	5.4	38	0	Zotarolimus	1	2.75	30	1	1	0	1	0	1	1
296	82	1	23.4142	1	1	0	0	0	0	0	0	0	0	0	0	0	0	0	0	0	0	2	3	3	0	1	0	0	12.5	15.9	54.2	143	47	85	67	5.9	69	0	Everolimus	1	2.5	23	0	1	0	1	0	0	0
297	76	1	26.398	1	1	1	0	0	0	1	0	0	0	0	0	1	0	0	0	0	0	4	5	4	0	1	0	0	13.5	9.5	64.4	100	37	39	112	6.2	46	0	Everolimus	1	2.5	23	1	1	0	1	0	1	1
298	62	1	28.0557	1	1	1	1	1	0	1	0	0	0	0	0	0	0	0	0	0	0	2	2	2	0	1	0	0	17	22.1	96.7	212	38	162	148	10.6	66	1	Everolimus	1	3	33	1	1	0	0	1	1	1
299	90	1	20.8632	1	0	0	1	0	0	0	0	0	0	0	0	1	0	0	0	0	0	3	4	4	0	0	0	0	12	11.8	32.6	210	NA	NA	76	NA	64	1	Everolimus	1	2.5	23	1	1	1	1	0	1	1
300	68	1	25.1195	1	1	0	0	0	1	1	1	0	1	1	0	0	0	0	0	0	0	2	3	4	0	1	0	0	14.3	18.8	39.7	120	50	58	83	5.4	37	0	Zotarolimus	1	4	22	1	1	0	1	0	1	1
301	78	0	25.8222	1	1	1	0	0	1	0	1	0	0	0	0	1	0	0	0	0	0	4	6	3	0	0	0	0	10.3	18.9	26	157	34	145	150	6.9	47	1	Everolimus	2	2.375	30	1	1	0	1	0	0	1
302	78	0	29.6889	1	1	1	0	0	1	1	1	0	0	0	0	1	0	0	0	0	0	4	6	3	0	1	0	0	10.8	18.7	24.1	138	57	56	94	7.2	30	0	Multiple	2	2.25	38	1	1	0	1	0	1	1
303	67	0	28.4184	0	1	1	0	1	1	0	0	0	0	0	0	0	0	0	0	0	0	1	3	2	0	0	0	1	10.3	16.3	72.4	168	54	89	63	9.2	58	0	Everolimus	2	2.75	46	1	1	0	0	1	0	1
304	70	1	22.3369	1	1	1	0	0	0	1	0	0	0	1	0	0	0	0	1	0	0	2	3	4	0	1	0	0	13.3	14.4	53.8	131	47	69	99	8.3	74	0	Everolimus	2	2.875	28	1	1	0	0	1	1	0
305	88	0	29.6766	1	1	1	0	0	1	0	0	0	0	1	0	0	0	0	0	0	0	3	5	4	0	1	0	0	11.2	13.8	72	157	47	85	87	7	61	0	Everolimus	2	2.375	52	1	0	0	0	1	1	1
306	66	1	20.858	1	1	0	1	0	0	0	0	0	0	1	0	0	0	0	0	0	0	1	2	3	0	0	0	1	16.1	19.9	63.1	206	50	132	190	5.8	67	0	Everolimus	1	2.25	12	1	1	1	1	0	0	0
307	68	0	31.6885	1	1	0	0	0	0	0	0	0	0	1	0	0	0	0	0	0	0	1	3	3	0	0	0	0	12.5	25.6	66.2	207	26	135	253	6.1	40	1	Sirolimus	1	2.5	33	1	1	1	0	1	1	1
308	70	1	22.2484	1	1	1	0	0	0	1	1	0	0	1	0	0	0	0	1	0	0	2	3	4	0	1	0	0	13.1	13.5	62.8	131	47	69	99	8.3	74	0	Everolimus	1	2.25	12	1	1	0	0	1	1	0
309	62	1	38.211	1	1	1	0	1	0	0	0	0	0	1	0	0	0	0	0	0	0	3	3	2	0	1	0	0	14.1	23.9	55.7	203	91	87	230	8.7	35	0	Sirolimus	1	2.5	18	1	1	1	0	1	1	1
310	69	1	23.552	1	1	1	1	1	0	1	0	0	0	1	0	0	0	0	1	0	0	2	3	5	0	1	0	0	9.9	15.7	54.6	190	NA	NA	73	NA	54	0	Everolimus	2	2.25	24	1	1	1	0	1	1	1
311	67	1	31.5052	1	1	0	0	0	0	1	1	0	0	1	0	1	0	0	0	0	0	2	3	3	0	1	0	0	14.3	23.9	62.8	160	27	122	184	5.9	45	0	Everolimus	1	3	12	1	1	0	1	0	1	1
312	62	1	19.2699	1	1	0	0	0	1	1	1	0	0	1	0	0	0	0	0	0	1	3	3	4	0	0	0	0	11.8	15.3	61.4	114	48	48	84	5.4	53	0	Zotarolimus	2	2.875	30	1	1	1	1	0	1	1
313	73	1	27.4714	1	1	1	0	0	0	0	0	0	0	1	0	1	0	0	1	0	0	3	4	4	0	0	0	0	15	14.2	45.2	119	31	73	84	5.7	52	0	Multiple	2	2.375	34	1	1	1	0	1	1	1
314	51	1	26.7134	1	1	1	1	0	1	0	1	0	1	1	0	0	0	0	0	0	0	2	2	4	0	0	0	1	11.8	11.6	3.7	144	45	68	180	5.6	64	0	Everolimus	3	4	46	1	1	0	1	0	0	1
315	65	1	25.4581	0	1	0	0	0	1	0	1	0	0	1	0	1	0	0	0	0	0	1	2	2	0	1	1	0	15.5	17.8	79	145	43	69	259	5.8	56	1	Sirolimus	1	3.5	24	1	1	1	0	1	1	1
316	73	1	26.5565	1	1	1	0	0	1	1	1	0	0	1	0	0	0	0	0	0	0	2	3	3	0	1	0	0	13	31.8	59.2	238	39	147	230	6	73	0	Multiple	5	2.9	86	1	1	0	1	0	1	1
317	80	0	23.6652	1	1	0	0	1	0	0	0	0	0	0	0	0	0	0	0	0	0	3	5	4	0	0	0	0	12	15.6	44.7	211	44	137	126	5.6	27	1	Everolimus	1	3	20	1	1	0	0	1	1	1
318	82	1	22.7444	0	0	0	0	0	0	0	0	0	0	1	0	0	0	0	0	0	0	1	2	2	0	1	1	0	14.3	17.8	54.8	145	47	92	54	5.6	62	0	Multiple	2	2.5	34	1	1	0	0	1	0	0
319	73	1	25.9688	1	1	1	0	0	1	1	1	0	0	1	0	0	0	0	0	0	0	2	3	3	0	1	0	0	13.4	31.5	67.6	178	39	92	391	6.1	73	0	Everolimus	3	3.33333	49	1	1	0	1	0	1	1
320	69	1	23.2246	1	1	1	1	0	0	0	0	0	0	1	0	0	0	0	0	0	1	5	6	5	0	1	0	0	15.5	15	58.2	117	23	58	116	7.5	15	0	Multiple	4	2.6875	122	1	1	1	1	0	1	1
321	65	1	24.6438	1	1	0	1	0	0	0	0	0	0	1	0	0	0	0	0	0	0	2	3	3	0	0	0	0	16.2	24.7	64.9	266	NA	NA	NA	NA	15	0	Sirolimus	1	3	24	1	1	0	0	1	1	1
322	85	0	20.2562	1	0	0	0	0	0	0	0	0	0	0	0	0	0	0	0	0	0	3	5	4	0	0	0	0	13.6	12.8	32.2	189	51	126	73	5.7	35	1	Zotarolimus	1	3	26	1	0	0	1	0	1	0
323	69	1	23.2246	1	1	1	1	0	0	0	0	0	0	1	0	0	0	0	0	0	1	5	6	5	0	1	0	0	15.5	15	58.2	117	23	58	116	7.5	15	0	Multiple	2	2.875	52	1	1	1	1	0	1	1
324	77	1	18.7471	0	1	0	0	0	0	1	1	0	0	1	0	0	0	0	0	0	0	1	2	2	0	0	0	0	10.2	23	85	145	50	71	51	6.1	53	1	Everolimus	1	3	28	1	1	1	0	1	0	1
325	70	1	25.2092	1	1	1	0	0	0	0	0	0	0	1	0	0	0	0	0	0	0	2	3	3	0	1	0	0	12.7	17.6	26	122	48	67	97	6.1	57	0	Everolimus	1	3.25	23	1	1	0	0	1	1	1
326	62	1	37.9239	1	1	1	0	1	1	0	1	0	0	1	0	0	0	0	0	0	0	3	3	2	0	0	0	0	12	28.1	60.7	143	70	58	85	7.6	35	0	Sirolimus	1	2.75	28	1	1	1	0	1	1	1
327	67	1	22.6203	1	1	1	1	0	0	0	0	0	0	1	0	0	0	0	0	0	1	4	5	6	0	0	0	0	16	11.5	7.1	144	54	70	71	6	47	1	Everolimus	1	2.25	16	1	1	0	1	0	0	1
328	68	1	20.5178	1	1	1	0	0	0	0	0	0	1	1	1	1	0	0	0	0	0	3	5	4	1	1	0	0	10.5	20.1	11.8	126	62.7	79	108	5.3	45	0	Everolimus	3	3	84	1	1	0	1	0	0	1
329	82	1	24.4646	1	0	1	0	0	0	0	0	0	0	1	0	1	0	0	0	0	1	6	7	4	1	0	0	0	10.3	30.6	60.5	114	55	41	55	7.1	76	0	Zotarolimus	1	3.5	38	1	1	0	0	1	1	0
330	82	1	20.1953	1	1	0	0	0	1	1	1	1	0	1	0	1	1	0	0	0	0	3	4	4	0	1	1	0	12.5	18.3	78.5	169	37	68	115	5.7	63	1	Multiple	4	2.8125	66	1	1	1	1	0	1	0
331	73	1	32.6651	1	1	1	0	0	1	1	1	1	0	1	0	1	0	0	1	0	0	3	4	5	0	0	0	0	11.8	16.6	17.5	156	27	102	84	6.3	20	0	Zotarolimus	1	2.25	18	1	1	0	0	1	1	1
332	73	1	25.4677	1	1	1	0	0	1	1	1	0	0	1	0	0	0	0	0	0	0	2	3	3	0	1	0	1	12.4	20.1	75.4	132	39	83	108	6.1	73	0	Multiple	2	3.125	43	1	1	0	1	0	1	1
333	89	1	18.6258	1	1	1	0	0	1	1	1	0	0	1	0	1	0	0	0	0	0	4	5	4	0	0	0	0	14.1	14.8	30.9	162	41	87	98	5.9	48	0	Everolimus	2	2.75	28	1	1	0	1	0	1	1
334	68	1	23.5935	1	1	1	0	0	1	0	1	0	0	1	0	0	0	0	0	0	0	2	3	3	0	0	0	0	10	23.4	53.1	178	82	65	95	8.8	58	1	Everolimus	1	3.5	20	1	1	0	1	0	1	1
335	66	1	23.4586	1	1	1	1	0	0	0	0	0	0	0	0	0	0	0	0	0	0	2	3	3	0	0	0	1	13.7	34.3	58.3	156	37	96	98	8.4	68	0	Sirolimus	2	2.625	62	1	1	0	0	1	1	1
336	72	1	23.4069	1	1	1	0	0	0	0	0	0	0	1	0	0	1	0	0	0	0	2	3	6	0	1	0	0	8.6	11.3	15.9	157	40	71	245	6.2	65	1	Everolimus	1	2.25	15	1	1	0	1	0	0	0
337	83	1	26.0159	1	1	1	0	0	1	1	1	0	0	1	1	0	1	0	0	0	0	3	5	4	0	1	0	0	11.2	20.7	70.6	118	37	52	109	NA	40	1	Everolimus	2	2.5	44	1	1	0	0	1	1	1
338	67	1	33.4413	1	1	1	0	0	1	1	1	0	0	1	0	0	0	0	0	0	0	3	4	3	0	0	0	0	14.1	16.3	103.4	168	31	54	661	8.5	38.5	0	Everolimus	1	3	16	1	1	1	1	0	1	1
339	75	0	30.0698	1	1	1	0	0	0	0	0	0	0	1	1	0	1	0	0	1	1	5	8	6	0	1	1	0	13.5	15	19.6	165	46	88	92	6.6	54	1	Sirolimus	1	3.5	24	1	1	1	0	1	1	1
340	67	1	29.2427	1	1	1	0	0	0	0	0	0	0	1	0	0	0	0	0	0	0	2	3	3	0	1	0	0	13.7	18.5	60.7	148	42	78	190	6.5	58	0	Everolimus	1	4	28	1	1	1	0	1	0	1
341	70	1	30.9007	1	0	0	0	0	1	0	1	0	0	1	1	0	0	0	0	0	0	1	3	3	0	0	0	0	13.2	23.8	84.7	179	67	96	54	6	62	1	Everolimus	1	2.5	12	1	1	0	0	1	1	1
342	80	1	24.5747	1	1	0	0	0	0	0	0	0	0	1	0	0	1	0	0	0	1	4	5	5	0	1	0	0	12.5	21.6	44.8	148	45	86	106	6.2	47	0	Everolimus	1	3	15	1	1	0	1	0	1	1
343	85	1	20.5806	1	1	0	0	0	0	0	0	0	0	0	0	0	0	0	0	0	0	3	4	3	0	1	1	0	8.7	35.5	44	143	39	81	96	6	20	0	Everolimus	3	2.5	60	1	1	1	0	0	1	1
344	68	1	19.1974	1	1	0	0	0	0	0	0	0	0	1	0	1	0	0	0	0	0	2	3	3	0	0	0	0	12.9	22.9	78	159	45	98	109	6.1	58	0	Sirolimus	1	3	28	1	1	0	1	0	1	0
345	69	1	18.0697	1	1	0	0	0	0	0	0	0	1	0	0	0	0	0	0	0	0	1	2	5	0	1	0	1	8.9	10.9	9.5	170	57	90	66	5.7	45	1	Everolimus	1	3.5	20	1	1	1	1	0	0	1
346	67	1	29.0236	1	1	1	0	0	1	0	1	0	0	1	0	0	0	0	0	0	0	2	3	3	0	0	0	0	14.4	18.7	59.3	136	43	70	137	6.6	58	0	Everolimus	1	3.5	28	0	1	1	0	1	0	1
347	76	1	24.0625	1	1	1	0	0	0	0	0	0	0	1	0	0	0	0	0	0	0	3	4	3	0	0	1	0	16.1	16.6	75.6	225	64	107	288	6.5	56	1	Sirolimus	1	3.5	15	1	1	1	0	1	1	1
348	81	0	24.9726	1	1	1	0	0	0	0	0	0	0	1	0	1	0	0	0	0	0	4	6	4	0	0	0	0	9.3	11.9	27.5	123	34	60	87	5.4	30	0	Sirolimus	1	2.5	15	1	1	1	1	0	1	1
349	83	1	21.3207	1	1	0	1	0	0	0	0	0	0	1	1	0	1	0	0	1	0	2	4	4	0	1	0	0	14.4	25.9	52.8	152	41	99	74	6.3	65	1	Everolimus	1	2.5	16	1	1	0	0	1	1	1
350	68	1	31.209	1	1	0	1	0	0	0	0	0	0	1	0	0	0	0	0	0	1	4	5	4	0	1	0	0	13.2	19.1	47.8	143	49	72	118	5.9	25	0	Multiple	2	2.75	54	1	1	0	0	1	1	1
351	73	1	23.3067	1	1	1	0	1	0	0	0	0	0	1	0	0	0	0	0	0	0	2	3	4	0	1	0	0	11.6	17.6	37.7	123	42	67	57	6.3	50	1	Everolimus	1	3	28	1	1	1	0	1	1	1
352	68	0	32.1263	0	1	1	0	0	0	0	0	0	0	1	0	0	0	0	0	0	0	2	4	2	0	0	0	0	12.7	20.5	73.3	238	43	173	104	7.2	39	1	Zotarolimus	1	3	22	1	1	1	0	1	1	1
353	80	1	24.2912	1	1	0	0	0	1	0	1	0	0	1	0	0	1	0	0	0	1	4	5	5	0	1	0	0	10.9	16.4	47.3	130	45	78	96	6	47	0	Everolimus	2	3.125	30	1	1	0	1	0	1	1
354	70	1	23.2526	1	1	1	0	0	1	0	1	0	0	1	0	0	0	0	0	0	0	2	3	4	0	0	0	1	12.3	24.6	22.5	102	31	52	90	6.1	56	0	Everolimus	1	2.5	32	1	1	0	0	1	1	1
355	73	1	23.1677	1	1	1	0	1	0	1	1	0	0	1	0	0	0	0	0	0	0	2	3	3	0	0	0	0	13.4	16.1	46	105	42	46	112	6.3	50	0	Multiple	2	2.625	38	1	1	1	0	1	1	1
356	90	1	16.1354	1	1	0	0	1	0	0	0	0	0	1	0	0	0	0	0	0	0	2	3	3	0	1	0	0	12.8	19.9	39	188	65	103	62	6.2	67	1	Everolimus	1	2.5	18	1	1	0	0	1	1	0
357	80	1	27.4256	1	1	1	0	0	1	0	1	1	0	1	0	0	0	0	0	0	0	3	4	4	0	1	0	0	13.1	14.3	52.3	132	45	68	63	6.3	56	0	Everolimus	2	2.25	43	1	1	1	0	1	0	0
358	66	1	25.4581	0	1	0	0	0	1	1	1	0	0	1	0	1	0	0	0	0	0	1	2	2	0	0	0	0	14.1	19	84.8	153	49	72	192	5.6	56	1	Sirolimus	1	4	18	1	1	0	0	1	1	1
359	78	1	19.476	1	1	0	0	0	1	0	1	0	0	1	0	0	0	0	0	0	0	2	3	3	0	0	0	0	11.8	20.3	64.7	136	51	71	47	5.5	65	0	Everolimus	1	3.5	18	1	1	0	0	1	1	1
360	73	1	29.0174	1	1	1	0	0	1	0	1	0	0	1	0	0	0	0	0	0	0	2	3	4	0	0	0	0	13.4	12	90.7	142	47	79	47	7	53	1	Sirolimus	1	3	15	1	1	1	0	1	0	0
361	53	1	29.3333	1	1	0	1	0	0	0	0	0	0	1	0	0	0	0	0	0	0	1	1	2	0	1	0	0	17.1	21.5	94.7	136	45	162	103	6.3	48	1	Everolimus	2	2.75	27	1	1	1	0	1	1	1
362	63	1	30.2442	1	1	1	0	0	1	1	1	0	0	1	0	0	0	0	0	0	0	2	2	2	0	1	0	0	15.7	20.2	79.8	165	56	83	96	7.6	60	1	Zotarolimus	1	3	15	1	1	0	0	1	1	1
363	77	0	20.7725	1	1	1	0	0	0	0	0	0	0	1	0	0	0	0	0	0	0	4	6	3	0	1	0	0	14	23.2	82.5	205	51	115	121	8.8	35	0	Sirolimus	1	2.5	18	1	1	0	0	1	1	1
364	81	1	23.9694	1	1	1	1	0	0	0	0	0	0	0	0	0	0	0	0	0	0	3	4	3	0	1	0	0	11.4	17.3	51.6	162	41	101	146	8.1	54	1	Everolimus	1	4	18	1	1	0	0	1	1	0
365	77	1	19.5851	1	0	1	0	0	0	0	0	0	0	1	0	1	0	0	0	0	0	4	5	3	0	1	0	1	10.3	23	47.4	205	65	109	90	7.2	62	0	Sirolimus	1	2.5	28	1	1	1	0	1	1	1
366	53	1	34.0636	1	1	0	1	1	0	0	0	0	0	1	0	0	0	0	1	0	1	3	3	3	0	1	0	0	14.7	20.1	81.5	127	38	69	96	5.5	49	0	Everolimus	1	2.5	15	1	1	0	0	1	1	1
367	83	1	18.6719	1	1	0	0	0	1	1	1	1	0	1	0	1	1	0	0	0	0	3	4	4	0	1	1	1	10.8	18.6	66	102	33	49	65	5.7	65	1	Everolimus	1	3.5	23	1	1	1	0	1	1	1
368	53	1	34.0636	1	1	0	1	1	1	0	1	0	0	1	0	0	0	0	1	0	1	3	3	3	0	1	0	0	14.7	20.1	81.5	127	38	69	96	5.5	49	0	Everolimus	1	2.5	38	1	1	0	0	1	1	1
369	89	1	16.6493	0	0	0	0	0	0	0	0	0	0	0	0	0	0	0	0	0	0	1	2	3	0	1	0	0	11.7	12.5	75.5	193	74	96	91	5.9	NA	1	Sirolimus	1	2.5	15	1	1	0	0	1	0	1
370	77	0	20.7725	1	1	1	0	0	1	0	1	0	0	1	0	1	0	0	0	0	0	4	6	4	0	1	0	0	13.8	15.3	63.9	200	51	113	139	8.7	35	0	Everolimus	1	2.5	16	1	1	0	0	1	1	1
371	53	1	29.3333	1	1	0	1	0	0	1	1	0	0	1	0	0	0	0	0	0	0	1	1	2	0	0	0	0	17.1	25.6	87.6	149	39	94	128	6	48	0	Everolimus	1	2.25	24	1	1	1	0	1	1	1
372	72	1	23.5078	1	1	1	0	0	0	0	0	0	0	1	0	0	0	0	0	0	1	4	5	4	0	1	0	0	13	22.8	42.7	135	38	72	105	6.7	73	1	Everolimus	2	2.625	44	1	1	1	0	1	1	1
373	75	1	27.6799	1	1	1	1	0	0	0	0	0	0	1	0	0	0	0	0	0	0	4	5	3	0	0	1	0	15.4	20.9	47.3	109	31	73	63	3.9	20	0	Everolimus	2	3.125	43	1	1	0	0	1	0	1
374	90	0	24.064	1	1	1	0	0	0	0	0	0	0	0	0	0	0	0	0	0	0	3	5	3	0	1	0	1	12.3	21.2	35.9	NA	45	122	130	6.6	40	1	Everolimus	2	2.375	54	0	1	0	0	1	1	1
375	62	1	26.8122	1	1	1	1	1	1	0	0	0	0	0	0	0	0	0	0	0	0	3	3	2	0	1	0	0	16.2	15.8	45.7	188	35	116	200	7.8	20	1	Everolimus	2	3.33333	84	1	1	0	0	1	1	1
376	62	1	26.8122	1	1	1	1	1	1	1	1	0	0	0	0	0	0	0	0	0	0	3	3	2	0	0	0	0	16.2	15.8	45.7	188	35	116	200	7.8	20	0	Everolimus	1	3	18	1	1	0	0	1	1	1
377	74	1	22.1717	1	1	0	0	0	0	0	0	0	0	1	0	0	1	0	0	0	1	3	4	5	0	0	0	0	14	16.6	75.1	183	70	84	56	5.2	55	0	Sirolimus	1	3	18	1	1	0	1	0	1	0
378	72	1	23.5078	1	1	1	0	0	0	1	1	0	0	1	0	0	0	0	0	0	1	4	5	5	0	0	0	0	14.5	20.4	38.7	136	38	72	157	6.7	64	0	Everolimus	3	2.41667	64	1	1	1	0	1	1	1
379	71	1	31.2062	1	0	0	0	0	1	0	1	0	0	1	1	0	0	0	0	0	0	1	3	3	0	0	0	1	13.5	28.3	80.5	174	65	102	77	5.9	62	0	Zotarolimus	1	2.75	26	1	1	1	0	1	1	1
380	73	1	21.3988	1	1	1	0	1	0	0	0	0	0	1	0	1	1	0	0	1	0	3	4	4	0	0	0	0	14.1	17.1	72.3	167	35	117	62	6.2	30	1	Zotarolimus	1	2.5	22	1	1	0	0	1	0	1
381	83	1	16.3593	1	1	1	0	0	1	1	1	0	0	1	1	0	0	0	0	0	0	3	5	4	0	0	0	0	12.8	12.9	58.4	136	43	74	63	5.6	60	0	Everolimus	1	2.75	16	1	1	0	1	0	1	1
382	79	1	22.3047	1	1	1	0	1	1	0	1	0	0	0	0	0	1	0	0	0	1	5	6	5	0	1	0	0	9.9	32.9	48.4	141	49	63	62	6.5	64	0	Zotarolimus	1	2.5	8	1	1	0	0	1	1	0
383	85	0	24.1965	1	1	1	0	0	1	1	0	0	0	1	0	0	0	0	0	0	0	3	5	3	0	1	0	0	13.2	17.6	62.1	NA	NA	NA	NA	5.8	46	1	Everolimus	1	2.75	16	1	1	0	0	1	1	1
384	70	0	24.6194	1	1	1	0	0	0	0	0	0	0	0	0	0	1	0	0	0	0	2	4	4	0	0	0	0	13.7	25.8	66.7	213	42	128	108	8.1	67	0	Everolimus	1	3.5	28	1	1	0	0	1	1	1
385	76	1	26.0263	1	1	1	1	0	1	1	1	0	0	0	0	0	0	0	0	0	0	4	5	3	0	0	0	0	12.9	21.2	53.1	178	63	95	61	6.5	31	0	Everolimus	1	2.5	20	1	1	0	0	1	1	1
386	70	1	24.2031	1	1	0	0	0	0	0	0	0	0	0	1	0	0	0	0	0	0	1	3	3	0	0	0	1	12.7	33	27	117	26	80	55	5.6	46	1	Sirolimus	3	2.66667	70	1	1	0	0	1	1	1
387	86	0	18.4937	1	1	0	0	0	0	0	0	0	0	1	0	1	0	0	0	0	0	3	5	3	0	0	0	0	7.8	30	52.4	99	54	38	103	6.1	45	0	Everolimus	1	3	18	1	1	0	0	1	1	0
388	80	0	17.3484	0	0	0	0	0	1	0	0	0	0	1	0	0	0	0	0	0	0	1	3	2	0	1	1	0	12	24	61.2	196	64	108	121	5.7	58	1	Zotarolimus	1	3.5	30	1	1	0	0	1	1	0
389	65	1	28.6851	1	1	1	1	0	0	0	0	0	0	0	0	0	0	0	0	0	0	2	3	4	0	1	0	0	17.4	18.6	70.8	175	42	94	256	6	63	1	Multiple	2	3.375	48	1	1	0	0	1	1	1
390	65	1	28.6851	1	1	1	0	0	0	1	1	0	0	0	0	0	0	0	0	0	0	2	3	4	0	1	0	0	17.4	18.6	70.8	175	42	94	256	6	63	0	Everolimus	1	2.25	18	1	1	0	0	1	1	1
391	75	1	27.4811	1	1	1	0	1	0	0	0	0	0	1	0	0	1	0	0	1	1	5	6	6	0	1	0	0	10.8	24.7	22.5	175	46	107	118	6	68	1	Sirolimus	1	3	33	1	0	0	1	0	0	1
392	80	0	17.3484	0	0	0	0	0	1	1	1	0	0	1	0	0	0	0	0	0	0	1	3	2	0	1	0	0	11.4	23	54.3	159	53	71	84	5.7	58	0	Everolimus	1	4	8	1	1	0	0	1	1	0
393	69	1	28.4091	1	1	1	1	0	1	1	1	1	0	1	1	0	0	0	0	0	1	4	6	5	0	1	1	0	13.4	15.3	46.7	160	35	91	237	8.1	44	1	Sirolimus	1	3.5	15	1	1	0	0	1	1	1
394	75	1	30.2627	1	1	1	0	0	0	1	1	0	0	1	0	0	0	0	0	0	0	3	4	3	0	0	0	0	15.4	20.5	58.1	187	40	124	115	7.5	50	0	Everolimus	2	2.625	36	1	1	0	1	0	0	1
395	71	1	26.1577	1	1	0	0	0	0	0	0	0	0	1	0	0	0	0	0	0	0	1	2	3	0	0	1	0	13.2	25.8	67.3	181	69	95	90	6.1	65	0	Everolimus	2	2.875	43	1	1	0	0	1	1	0
396	62	1	23.1009	1	1	0	0	0	0	0	0	0	0	0	0	0	0	0	0	0	1	3	3	3	0	1	0	0	16.2	24.7	63.5	189	45	133	75	5.5	42	0	Zotarolimus	2	3.25	52	1	1	0	0	1	1	1
397	62	1	23.1009	1	1	0	0	0	1	0	1	0	0	0	0	0	0	0	0	0	1	3	3	3	0	1	0	0	16.2	24.7	63.5	189	45	133	75	5.5	42	0	Zotarolimus	1	2.5	18	1	1	0	0	1	1	1
398	69	1	20.6476	1	0	0	0	0	1	1	0	0	0	0	0	0	0	0	0	0	0	1	2	3	0	0	0	0	16.1	18.4	54	139	48	68	51	5.6	NA	0	Everolimus	1	2.5	20	1	1	0	0	1	1	1
399	72	1	26.2828	1	1	0	0	0	0	0	0	0	0	0	0	0	0	0	0	0	0	1	2	3	0	0	0	0	12.8	15.9	68.8	128	49	55	46	6.2	62	0	Everolimus	4	3.25	106	1	1	1	0	1	0	1
400	74	1	25.1869	1	1	0	0	1	0	0	0	0	0	1	0	0	0	0	0	0	0	1	2	3	0	0	0	0	14.1	17.2	64.9	127	28	70	129	5.2	58	0	Everolimus	1	2.5	28	1	1	0	0	1	1	0
401	66	0	29.5162	1	1	1	0	0	0	0	0	0	0	0	0	1	0	0	0	0	1	5	7	4	0	1	0	1	12.6	24.3	37.7	131	46	61	122	6.4	40	0	Zotarolimus	1	2.75	26	1	1	1	1	0	1	1
402	85	1	24.1745	1	1	1	0	1	0	0	0	0	0	1	0	1	1	0	0	1	1	6	7	5	0	0	0	0	17	16.3	42.5	193	55	110	115	8	33	1	Sirolimus	1	2.25	18	1	1	1	0	1	1	0
403	65	1	29.7943	1	1	1	0	0	0	1	1	0	0	0	0	0	0	0	0	0	0	2	3	3	0	0	0	0	12.6	19.3	62.6	106	42	40	71	5.7	63	0	Everolimus	2	4	44	1	1	0	0	1	1	1
404	92	1	23.125	1	1	0	0	0	0	0	0	0	0	1	0	1	0	0	0	0	0	3	4	3	0	0	0	0	11	19	40.2	154	36	132	80	5.6	35	0	Everolimus	2	4	36	1	1	1	0	1	0	0
405	66	0	28.4513	1	1	1	0	0	1	1	1	0	0	0	0	1	0	0	0	0	1	5	7	4	0	0	0	0	10	20.1	29.8	133	46	61	215	6.5	40	0	Everolimus	1	2.25	20	1	1	0	1	0	1	1
406	84	1	25.124	1	1	1	0	0	0	0	0	0	0	1	1	0	0	0	0	0	0	3	5	3	0	0	0	1	16.8	18.9	71.4	133	51	70	65	6.2	45	0	Sirolimus	4	2.9375	107	1	1	0	0	1	1	1
407	85	1	23.8803	1	1	1	0	0	0	0	0	0	0	1	0	0	1	0	0	0	1	5	6	5	0	1	0	0	12.9	20.3	88.3	200	30	152	74	6.1	50	0	Everolimus	1	2.5	16	1	1	1	0	1	1	1
408	88	0	17.8667	1	1	0	0	1	0	0	0	0	0	1	0	0	0	0	0	0	0	2	4	3	0	1	0	0	9.8	29.5	70.6	179	37	123	85	5.9	69	1	Everolimus	1	3	24	1	1	1	0	1	0	1
409	82	1	19.7581	1	0	1	0	0	0	0	0	0	0	1	0	0	1	0	0	0	1	6	7	7	1	1	0	1	12.4	12.8	39.4	139	45	78	52	6.5	25	1	Biolimus	1	3	24	1	1	0	0	1	1	1
410	82	1	19.7581	1	0	1	0	0	0	1	1	0	0	1	0	0	1	0	0	0	1	6	7	7	0	0	0	0	12.4	12.8	39.4	139	45	78	52	6.5	25	0	Zotarolimus	1	2.25	18	1	1	0	0	1	1	1
411	73	1	27.0919	1	1	0	0	1	1	0	1	0	0	1	0	0	0	0	0	0	0	1	2	4	0	1	0	0	12	11.8	51.5	109	40	51	66	5.9	55	0	Everolimus	1	2.25	18	1	1	0	0	1	1	1
412	81	1	26.8169	1	1	1	0	0	1	1	1	1	0	1	1	1	0	0	0	0	1	6	8	4	0	1	0	0	12	18.7	28.2	198	48	126	101	6.1	40	1	Everolimus	1	2.25	16	1	1	0	0	1	1	1
413	60	0	19.4394	1	1	1	0	0	0	0	0	0	0	1	0	0	0	0	1	0	0	2	3	2	0	1	0	0	7.8	43.5	42.4	221	48	128	231	9.6	40	0	Everolimus	1	2.75	20	1	1	1	0	1	1	1
414	83	1	35.1887	1	1	1	0	1	0	0	0	0	0	0	0	1	0	0	0	0	0	4	5	3	0	0	0	0	13.3	18.2	41.7	127	40	67	139	7	40	0	Everolimus	2	3.25	33	1	1	1	0	1	0	1
415	60	0	19.4394	1	1	1	0	0	1	0	1	0	0	1	0	0	0	0	1	0	0	2	3	2	0	0	0	0	7.8	43.5	42.4	221	48	128	231	9.6	40	0	Sirolimus	1	2.5	18	1	1	1	0	1	1	1
416	80	0	27.2815	1	1	0	0	0	0	0	0	0	0	0	0	0	0	0	0	1	0	2	4	3	0	1	0	0	15.5	20.8	63.2	178	44	105	201	5.3	60	1	Biolimus	1	3	24	1	1	1	0	1	1	1
417	85	1	20.9766	1	1	0	0	0	0	1	1	0	0	1	1	0	1	0	0	1	0	2	4	4	0	0	0	1	13.9	16.9	39.4	98	37	48	82	5.4	64	0	Sirolimus	1	2.5	21	1	1	0	0	1	1	1
418	86	1	20.4726	1	1	1	0	0	0	0	0	0	0	1	0	0	0	0	0	0	1	6	7	6	0	0	0	0	13.4	7.4	44.7	97	20	57	63	6.6	15	1	Biolimus	1	3.5	24	1	1	1	0	0	0	1
419	53	1	31.5711	1	1	0	0	1	1	1	1	1	0	0	0	1	0	0	0	0	0	2	2	2	0	1	0	0	16	28.5	35	170	47	123	192	6.3	67	1	Sirolimus	1	2.5	28	1	1	1	0	1	1	1
420	67	1	23.2507	1	1	0	0	0	0	0	0	0	0	0	0	0	0	0	0	0	0	1	2	4	0	1	0	0	14.2	13	85.7	190	42	113	273	5.5	40	1	Zotarolimus	1	3.5	18	1	1	1	0	1	0	1
421	83	1	20.5496	1	1	0	0	0	0	0	0	0	0	1	0	0	1	0	0	0	0	2	3	4	1	0	1	1	12.8	17.9	32.2	194	53	121	69	5.5	64	1	Sirolimus	2	2.375	52	1	1	1	0	1	0	1
422	73	1	20.9366	1	1	1	1	0	0	1	1	0	0	1	0	1	0	0	0	0	0	3	4	3	1	1	0	0	11.8	16.6	86.4	183	44	131	70	10.1	30	1	Everolimus	3	3	78	1	1	1	0	1	1	1
423	67	1	23.2507	1	1	0	0	0	0	1	1	0	0	0	0	0	0	0	0	0	0	1	2	4	0	1	0	0	14.2	13	85.7	190	42	113	273	5.5	40	0	Everolimus	1	2.25	20	1	1	1	0	1	0	1
424	71	1	33.5579	1	1	1	0	1	0	1	1	0	0	1	0	1	0	0	0	0	0	3	4	4	1	0	0	0	13.9	22.2	36.9	105	26	64	78	5.2	47	1	Everolimus	1	4	33	1	1	0	0	1	1	1
425	77	0	25.1185	1	1	1	0	1	0	0	0	0	0	0	1	0	0	0	0	0	0	3	6	3	0	0	0	0	13.3	18.9	54.9	235	77	125	66	6.4	63	1	Sirolimus	1	3	33	1	1	1	0	1	1	1
426	71	1	28.1503	1	1	1	1	0	0	1	1	0	0	1	0	0	0	0	0	0	1	5	6	4	0	0	0	1	14.1	26.6	45.1	164	42	89	65	5.7	30	0	Sirolimus	3	3	70	1	1	1	0	1	1	0
427	86	0	22.685	1	1	1	0	1	1	0	1	0	0	1	0	0	0	0	0	0	1	6	8	4	0	0	0	1	9	17	37.5	113	34	67	75	6.5	25	0	Zotarolimus	2	2.75	38	1	1	0	0	1	1	1
428	75	1	22.5327	1	1	0	0	0	0	0	0	0	0	1	0	0	0	0	0	0	0	2	3	4	0	1	0	0	15.8	13.4	59.4	182	77	77	108	5.7	50	0	Sirolimus	2	2.625	66	1	1	0	0	1	0	0
429	83	0	24	1	1	1	0	1	0	0	0	0	0	1	1	1	0	0	0	0	1	6	9	5	0	1	0	0	10.9	11.9	21.6	144	52	63	131	6.4	49	1	Sirolimus	1	3	33	1	1	0	1	0	1	1
430	73	1	21.3027	1	1	0	0	1	0	0	0	0	0	1	0	0	0	0	0	0	0	1	2	5	0	0	0	1	17.2	10.8	28.1	185	52	99	121	5.7	75	1	Biolimus	1	3	18	1	1	0	0	1	1	1
431	78	0	21.056	1	1	1	0	0	1	0	1	0	0	1	0	1	0	0	0	0	0	4	6	3	0	0	0	0	11.5	18.1	77.4	138	51	42	52	6.9	69	0	Everolimus	1	2.75	20	1	1	1	0	1	0	1
432	68	1	19.3686	1	1	1	0	0	0	1	1	0	1	0	0	1	0	0	1	0	0	3	4	5	1	1	0	1	10.2	8.9	14.3	135	25	79	83	7	20	1	Everolimus	1	3	18	1	1	0	1	0	1	1
433	79	1	20.0213	1	1	0	0	0	1	1	0	0	0	1	0	0	0	0	0	0	0	3	4	4	0	1	0	0	13.9	30.1	44.9	119	43	54	51	5.6	30	1	Everolimus	1	3	33	1	1	0	0	1	1	1
434	82	0	22.6409	1	1	1	0	0	1	0	0	0	1	0	1	0	0	0	0	0	1	5	8	5	0	1	0	1	11.4	16.5	3.4	112	38	46	83	6.4	74	1	Everolimus	1	2.25	23	1	1	1	1	0	1	1
435	66	1	26.7737	1	1	0	0	0	1	0	0	0	0	0	1	1	0	0	0	0	0	2	4	3	0	1	1	0	14.7	17.5	65.4	122	41	65	85	5.6	55	0	Everolimus	4	2.625	68	1	1	0	0	1	1	1
436	86	1	22.844	1	0	0	0	1	0	1	1	0	0	0	0	1	0	0	0	0	1	5	6	4	0	1	1	0	11.9	16.4	44.3	118	64	63	51	5.5	50	0	Everolimus	1	2.75	32	1	1	0	0	1	1	1
437	83	1	28.1553	1	1	1	0	1	1	0	1	1	0	1	1	1	0	0	0	1	1	6	8	4	0	1	0	0	13.2	45.1	30.3	184	37	132	110	6.3	25	0	Biolimus	1	2.5	28	1	1	0	1	0	1	1
438	69	1	28.4091	1	1	1	0	0	1	1	1	1	0	1	1	0	0	0	0	0	1	4	6	4	1	0	0	1	10	15.9	48	156	28	68	382	8.7	44	1	Multiple	4	3.125	99	1	1	0	0	1	1	1
439	76	1	21.2878	1	0	0	0	0	0	0	0	0	0	1	0	0	0	0	0	0	0	2	3	4	0	1	1	0	11.5	13.2	39.7	152	50	87	63	5.8	43	1	Sirolimus	1	3.5	24	1	1	0	0	1	1	1
440	86	1	22.3922	1	1	1	0	0	1	1	1	1	0	1	0	0	0	0	0	0	1	5	6	5	0	1	0	0	12.7	13.7	63.7	86	30	50	35	6.1	63	1	Everolimus	3	2.66667	41	1	1	1	1	0	0	1
441	75	0	29.0531	1	1	1	0	0	0	1	1	0	0	0	0	1	0	0	0	0	0	4	6	3	0	1	1	1	12	20.9	28.1	194	39	96	288	8.5	41	0	Everolimus	3	2.83333	99	1	1	0	0	1	1	1
442	73	1	31.3672	1	1	1	0	0	0	0	0	0	0	0	0	0	0	0	0	0	0	2	3	4	1	1	0	1	13.4	15.3	33.8	134	30	81	177	5.2	55	0	Multiple	3	2.75	79	1	1	1	0	1	0	1
443	68	1	25.5391	1	1	0	0	0	0	0	0	0	0	0	0	0	1	0	0	0	0	1	2	4	0	0	0	0	11.7	19.3	59.8	188	33	123	304	5.6	60	0	Sirolimus	1	2.25	18	1	1	0	0	1	1	1
444	66	1	28.4874	1	1	1	0	0	1	1	0	1	1	1	0	1	0	0	0	0	0	3	4	5	1	1	0	1	8.2	11.5	8.5	78	19	37	32	7.4	48	0	Everolimus	2	3.5	40	1	1	1	0	0	1	1
445	81	1	28.7963	1	1	0	0	0	0	0	0	0	0	0	0	0	0	0	0	0	0	2	3	3	0	0	0	0	13.6	18.1	65.7	134	31	62	321	5.8	NA	0	Sirolimus	3	2.58333	66	1	1	0	0	1	0	0
446	87	1	26.7149	0	0	0	0	0	1	1	1	0	0	0	0	1	0	0	0	0	1	4	5	3	0	1	1	0	11	26.6	43.3	193	40	124	282	8.8	58	0	Zotarolimus	1	3.5	15	1	1	1	0	1	1	1
447	82	0	18.2577	1	1	1	0	0	1	1	1	0	0	0	0	1	0	0	0	0	0	4	6	5	0	1	0	1	11.8	18.8	6.8	217	51	105	75	7.6	42	1	Sirolimus	1	3	12	1	1	0	1	0	1	1
448	65	1	21.2625	1	1	0	0	0	0	0	0	0	0	0	0	0	0	0	0	0	0	1	2	3	0	1	0	1	14.2	29.9	74.7	162	56	94	76	5.6	77	0	Sirolimus	2	2.75	42	1	1	0	0	1	0	0
449	91	0	24.9347	1	1	1	0	0	0	0	0	0	0	0	0	0	0	0	0	0	0	3	5	4	0	0	0	1	11.4	22.8	56.3	204	54	136	50	6.7	52	1	Everolimus	1	2.5	15	1	1	0	0	1	1	1
450	75	0	36.795	1	1	1	0	0	1	1	1	0	0	0	0	0	0	0	0	0	0	3	5	4	0	0	0	1	9.9	11.3	40.6	96	38	41	97	6.8	49	0	Everolimus	2	2.5	43	1	1	1	1	0	0	1
451	89	1	22.2431	1	1	0	0	0	1	0	0	0	0	1	0	0	0	0	0	0	1	4	5	4	0	0	1	0	11.2	17.6	79	118	48	54	35	5.4	NA	0	Multiple	3	2.66667	54	1	1	0	0	1	1	1
452	73	1	21.6041	1	1	0	0	0	0	0	0	0	0	0	0	0	0	0	0	0	0	1	2	3	0	0	0	0	11.9	15.9	60.6	158	71	62	75	5.7	40	1	Zotarolimus	1	2.5	20	1	1	0	0	1	1	1
453	68	1	21.2245	1	1	1	0	0	1	0	0	0	0	1	0	0	0	0	0	0	1	4	5	4	0	1	0	1	10.2	18.9	75.8	84	44	25	37	4.3	50	1	Everolimus	1	2.25	23	1	0	0	0	1	1	0
454	81	1	23.9875	1	1	0	0	0	0	0	0	0	0	0	0	0	0	0	0	0	0	2	3	3	0	1	0	0	10.9	21.6	36.9	121	47	65	86	5.8	51	0	Everolimus	1	3.25	18	1	1	0	0	1	0	1
455	64	1	20.6922	1	1	1	0	0	0	1	1	0	0	1	0	1	0	0	0	0	0	3	3	3	0	0	0	0	13.3	14.2	65.2	128	50	63	147	7.4	45	1	Everolimus	1	2.75	38	1	1	1	0	1	1	1
456	81	0	18.8951	0	0	0	0	0	1	1	1	0	0	1	0	0	0	0	0	0	0	1	3	2	0	1	0	0	9.7	20.8	53.3	135	69	51	112	5.9	58	0	Zotarolimus	1	2.5	26	1	1	0	0	1	1	1
457	75	1	27.6217	1	1	0	1	0	0	0	0	0	0	0	0	0	0	0	0	0	0	3	4	3	0	1	0	0	17.4	19.3	63.1	250	41	132	476	5.6	37	1	Zotarolimus	1	3	26	1	1	1	0	1	1	1
458	72	1	18.7783	1	1	1	0	0	1	1	1	1	1	0	0	1	1	0	0	0	0	3	4	6	1	1	1	1	12.6	4.4	8.8	143	44	79	85	6.2	45	1	Zotarolimus	1	4	12	1	1	1	1	0	1	1
459	87	1	24.203	1	1	1	1	0	0	0	0	0	0	1	0	0	0	0	0	0	0	3	4	4	1	1	1	1	13.8	20.3	56.3	143	49	81	67	5.8	NA	1	Zotarolimus	1	4	22	1	0	0	0	1	0	0
460	84	0	18.9745	1	1	1	0	0	0	0	0	0	0	0	0	0	0	0	0	0	0	3	5	3	0	1	1	0	7.9	20.2	52.8	188	71	103	28	7.7	64	1	Multiple	4	3.0625	83	1	1	0	0	1	1	1
461	71	0	23.473	1	1	1	0	0	0	0	0	0	0	0	0	0	0	0	0	0	0	2	4	3	0	0	0	0	13.8	23.7	76.5	185	34	94	293	8	40	1	Biolimus	2	2.75	38	1	1	0	0	1	1	1
462	57	1	27.8159	1	1	1	0	0	0	1	1	0	0	1	0	0	0	0	0	0	1	4	4	4	0	0	0	1	17.7	14.8	60.8	114	43	63	53	7	70	1	Zotarolimus	2	4	56	1	1	0	0	1	1	1
463	75	0	34.3228	1	1	1	0	0	1	1	1	0	0	0	0	1	0	0	0	0	0	4	6	3	0	1	1	0	11.5	16.4	26.5	194	36	109	229	8	41	0	Everolimus	1	4	23	1	1	0	0	1	1	1
464	70	1	33.2515	1	1	1	0	0	1	1	1	0	0	1	0	0	0	0	0	0	0	3	4	3	0	0	0	0	14.1	18.7	98.4	144	35	70	142	8.7	23	0	Everolimus	1	3.5	16	1	1	1	1	0	1	1
465	78	0	34.593	1	1	1	0	0	0	1	1	0	0	1	1	0	1	0	0	1	1	5	8	6	0	1	0	0	13.5	14.9	33.6	153	46	83	195	7.8	50	0	Zotarolimus	1	4	18	1	1	0	0	1	1	1
466	86	1	25.6055	1	1	1	0	1	1	0	1	0	0	1	0	0	0	0	0	0	1	5	6	5	0	1	1	0	15.3	14	36	162	57	86	81	6.5	70	1	Everolimus	1	4	24	1	1	1	0	1	1	0
467	79	1	23.9158	1	1	1	0	0	0	0	0	0	1	0	0	0	0	0	0	0	1	5	6	7	0	0	0	1	8.9	15.6	4	137	51	60	68	5.7	72	1	Zotarolimus	2	3	52	1	1	0	1	0	0	1
468	83	0	19.8688	1	1	0	0	0	0	0	0	0	0	0	0	1	0	0	0	0	1	5	7	5	0	0	0	0	9.6	11.5	18	178	43	107	119	5.5	46	0	Zotarolimus	1	2.5	22	1	1	0	1	0	0	1
469	74	1	26.3841	1	0	1	0	0	0	1	1	0	0	0	0	0	0	0	0	0	0	2	3	3	0	1	0	0	9.4	34.5	73	179	42	117	128	6.7	73	0	Sirolimus	1	3	33	1	1	1	0	1	1	0
470	77	1	18.2509	1	1	0	0	0	0	0	1	0	0	0	0	0	0	0	0	0	1	4	5	4	0	0	0	0	14.9	17.7	51.8	118	35	63	77	5.6	50	0	Zotarolimus	1	2.5	30	1	1	0	0	1	0	1
471	82	1	23.634	1	1	1	0	0	1	0	1	0	0	0	1	0	0	0	1	0	0	3	5	3	1	0	0	0	11.1	31.8	54.8	128	37	75	61	5.1	50	1	Everolimus	1	3.5	33	1	1	0	0	1	1	1
472	51	1	31.6679	1	1	1	0	0	0	1	1	0	0	0	1	1	0	0	0	0	1	5	6	4	0	1	0	0	14.8	22.9	22.2	161	36	79	347	7.6	35	1	Zotarolimus	1	4	22	1	1	0	0	1	1	1
473	84	1	20.8973	1	1	1	0	0	0	0	0	0	0	0	0	0	0	0	0	0	0	3	4	3	0	1	1	0	12.5	24	79.1	198	49	106	66	7.2	44	1	Zotarolimus	6	2.125	101	1	1	1	0	1	1	1
474	83	0	20.042	1	1	0	0	0	0	0	0	0	0	0	0	0	0	0	0	0	0	2	4	4	0	1	0	0	10.5	15.3	50.8	197	38	130	177	6.2	75	0	Everolimus	1	3.25	15	1	1	0	0	1	1	1
475	78	1	23.7984	1	1	0	0	0	1	0	0	0	0	0	0	0	0	0	0	1	0	2	3	3	0	1	0	0	10.8	19.7	25.1	153	31	101	149	5.2	60	0	Everolimus	2	3.125	24	1	1	0	0	1	1	0
476	77	1	31.8339	1	1	1	0	0	1	0	0	0	0	1	0	0	0	0	0	0	0	3	4	3	0	1	0	0	16.5	20.6	44.1	167	36	110	164	7.9	66	1	Multiple	3	3.41667	105	1	1	0	0	1	1	1
477	55	1	25.0077	1	1	0	0	1	1	0	1	0	0	1	0	0	0	0	0	0	1	4	4	3	0	0	0	0	14.2	30.9	82.9	217	55	108	126	5.5	31	0	Everolimus	1	2.5	38	1	1	0	0	1	1	1
478	71	1	18.1086	1	1	1	0	0	1	1	1	1	0	0	0	1	0	0	0	1	0	3	4	3	0	0	0	1	10.8	23.7	48.1	181	75	79	63	6.6	32	0	Everolimus	1	3	28	1	1	0	1	0	1	1
479	82	1	19.9953	1	0	0	0	0	0	0	0	0	0	1	1	1	1	0	0	1	1	5	7	5	1	1	0	0	12.3	20	68	161	52	96	39	5.7	64	1	Zotarolimus	2	2.875	72	1	1	0	0	1	1	1
480	90	0	23.473	1	1	1	0	0	0	0	0	0	0	1	0	0	0	0	0	0	1	6	8	5	0	1	0	0	12.8	17.6	56.4	178	57	89	124	6.3	35	1	Everolimus	1	2.5	24	1	1	0	0	1	1	0
481	84	1	18.7436	1	1	1	0	0	1	0	1	0	0	0	0	1	0	0	0	0	0	4	5	3	0	1	0	1	10.3	17.7	64.1	198	49	106	66	8.4	39	0	Everolimus	2	3.125	50	1	1	1	0	1	1	1
482	87	0	21.2603	1	1	0	0	0	0	0	0	0	0	1	0	0	0	0	0	0	0	3	5	3	0	0	0	0	12.7	19.7	28.2	184	34	107	119	5.8	33	1	Everolimus	1	3	32	1	1	0	1	0	1	0
483	90	0	23.473	1	1	1	0	0	0	0	0	0	0	1	0	0	0	0	0	0	1	6	8	5	0	1	0	0	12.8	17.6	56.4	178	57	89	124	6.3	35	0	Everolimus	1	3	38	1	1	0	0	1	1	0
484	92	1	26.8871	1	0	0	0	0	0	0	0	0	0	1	0	0	0	0	0	0	1	4	5	5	0	1	0	0	11.7	22.3	38.8	187	41	134	75	5.9	71.5	1	Zotarolimus	1	2	18	1	1	0	0	1	1	1
485	87	0	27.3852	1	1	0	0	0	1	0	1	0	0	0	1	0	0	0	0	0	1	4	7	4	0	0	0	0	11	25	35.9	113	44	50	58	5.9	NA	0	Zotarolimus	1	2.75	22	1	1	0	0	1	0	1
486	84	0	19.3555	0	1	0	0	0	0	0	0	0	0	0	0	0	0	0	0	0	0	1	3	3	0	1	0	0	11	15	44	186	57	110	59	5.7	87	1	Sirolimus	1	2.25	24	1	1	0	0	1	1	1
487	89	1	20.2388	1	1	0	1	0	0	0	0	0	0	1	0	0	0	0	0	0	0	2	3	3	0	0	0	0	13.5	23.5	38.5	134	57	57	56	5.4	55	0	Sirolimus	1	2.5	28	1	0	0	0	1	0	1
488	93	1	16.7865	1	1	0	0	0	0	0	0	0	0	0	0	0	0	0	0	0	0	3	4	3	0	1	0	0	10.8	28	52.8	120	43	59	57	5.2	30	1	Everolimus	1	3.25	18	1	0	0	0	1	1	1
489	70	1	24.8445	1	1	0	1	0	0	0	0	0	0	1	0	0	0	0	0	0	1	3	4	4	0	1	0	0	15.2	32.5	42.3	227	37	105	384	5.4	54.3	1	Sirolimus	1	2.75	33	1	0	0	0	1	0	1
490	82	1	20.0233	1	0	0	0	0	1	1	1	0	0	1	1	1	1	0	0	1	1	5	7	5	0	1	0	0	5.7	24.1	56	89	31	45	52	3.9	64	0	Everolimus	2	4	56	1	1	0	0	1	1	1
491	58	1	18.5898	1	0	1	1	0	1	0	1	0	1	1	0	0	0	0	0	0	0	3	3	3	0	1	0	1	13.8	30.9	9.7	170	47	108	75	6.2	37	0	Zotarolimus	2	4	48	1	1	0	1	0	1	1
492	80	1	28.6368	1	1	0	0	0	1	0	0	0	0	1	0	0	0	0	0	0	1	4	5	4	0	0	0	0	12.3	25.2	66.1	172	34	103	204	5.8	71	0	Everolimus	1	2.75	20	1	1	0	0	1	0	1
493	90	1	21.2936	1	1	1	0	0	0	0	0	0	0	0	0	0	0	1	1	0	0	3	4	4	0	0	1	0	12.4	17.2	53.9	187	29	120	178	5.8	40	1	Multiple	2	2.875	54	1	0	0	0	1	1	0
494	79	1	26.3463	1	1	1	0	0	1	0	0	0	0	1	0	0	0	0	0	0	0	3	4	3	0	1	1	0	13.1	17.2	48	192	60	113	66	6.1	61	0	Everolimus	1	2.75	18	1	1	1	0	1	0	0
495	70	1	21.9713	1	0	0	1	0	0	0	0	0	0	0	0	0	0	0	0	0	0	1	2	3	0	1	0	0	13.1	18.2	33.6	188	44	122	68	6.2	40	1	Zotarolimus	2	2.125	36	1	0	0	0	1	0	1
496	90	1	21.2936	1	1	1	0	0	0	1	1	0	0	0	0	0	0	1	1	0	0	3	4	4	0	0	1	0	12.4	17.2	53.9	187	29	120	178	5.8	40	0	Everolimus	1	2.75	23	1	0	0	0	1	1	0
497	70	1	21.9713	1	0	0	1	0	0	1	1	0	0	0	0	0	0	0	0	0	0	1	2	3	0	1	0	0	13.1	18.2	33.6	188	44	122	68	6.2	40	0	Everolimus	1	2.5	38	1	0	0	0	1	0	1
498	87	0	26.635	1	1	0	0	1	1	1	1	0	0	0	0	0	0	0	0	0	0	2	4	3	0	0	0	0	13.5	21.6	41.1	216	49	128	164	6.3	73.4	1	Zotarolimus	1	3	22	1	1	0	0	1	1	0
499	70	1	24.8445	1	1	0	0	0	0	1	1	0	0	1	0	1	0	0	0	0	1	4	5	5	0	0	0	0	13.8	17.6	21.4	116	35	60	99	6.1	30.5	0	Sirolimus	1	3.5	38	1	0	0	0	1	0	1
500	87	1	23.4369	1	1	1	0	0	0	0	0	0	0	1	0	1	0	0	0	0	0	4	5	3	0	0	0	0	13.3	21.8	29	178	32	123	98	8	52	0	Sirolimus	1	3	18	1	0	0	0	1	1	1
501	80	1	33.5317	1	1	0	0	0	1	0	0	0	0	1	0	0	0	0	0	0	0	2	3	3	0	1	0	0	13.2	21.8	61.9	197	53	130	24	6.1	69	1	Everolimus	1	3	16	1	1	0	0	1	0	1
502	64	1	27.393	1	1	1	0	0	1	0	0	0	0	1	0	1	0	0	0	0	0	3	3	2	0	0	0	0	11.6	23.6	41	147	39	94	124	6.4	40	0	Everolimus	1	2.75		1	1	0	0	1	1	1
503	57	1	21.0621	1	1	1	1	0	0	0	0	0	0	0	1	0	0	0	0	0	1	4	5	4	0	0	0	0	14.1	13.2	116.9	138	44	79	112	9.3	NA	0	Everolimus	2	2.75	66	0	1	0	0	1	0	0
504	55	0	20.8209	1	1	1	1	0	1	0	0	0	1	1	0	0	0	0	0	0	0	2	3	3	0	0	0	1	12.4	18.9	5.5	194	55	114	111	5.8	68.4	0	Zotarolimus	1	4	26	1	1	1	1	0	1	1
505	92	0	28.642	1	1	0	0	1	1	0	0	0	0	1	0	0	0	0	0	0	0	2	4	3	0	1	1	0	9.2	17.1	32.7	165	38	116	24	5.7	43.3	1	Multiple	2	3	33	1	0	0	0	1	1	1
506	75	1	29.5479	1	1	1	0	0	1	1	1	1	0	1	0	0	1	0	0	1	0	4	5	4	0	1	0	1	12.2	27.3	44.8	140	34	76	209	6.6	35	0	Zotarolimus	1	3	18	1	0	0	0	1	1	1
507	86	1	25.1974	1	1	1	0	0	1	1	1	0	0	1	0	0	0	0	0	0	0	3	4	3	0	0	0	1	13.3	13.3	43.5	150	50	85	74	6.6	61.3	0	Everolimus	1	2.5	16	1	1	0	0	1	1	1
508	80	1	33.3866	1	1	0	0	0	1	1	1	0	0	1	0	0	0	0	0	0	0	2	3	3	0	0	0	0	12.1	17.5	64.2	138	41	82	67	6	69	0	Sirolimus	1	3.5	24	1	1	0	0	1	0	1
509	59	1	23.0546	0	1	0	0	1	0	0	0	0	0	0	0	0	0	0	0	0	0	0	0	1	0	1	0	0	15.8	23.2	66.7	243	51	164	108	5.8	45	1	Zotarolimus	1	3.5	18	1	1	1	0	1	1	1
510	59	1	23.0546	0	1	0	0	1	0	1	1	0	0	0	0	0	0	0	0	0	0	0	0	1	0	1	0	0	14.2	28.2	66.7	243	51	105	108	5.8	45	0	Everolimus	1	2.25	18	1	1	1	0	1	1	1
511	82	1	26.2738	1	1	1	0	0	1	0	1	0	0	1	0	1	0	0	0	0	1	6	7	4	0	1	0	0	13.6	15.3	46.1	159	45	78	176	8.7	67	0	Everolimus	1	2.5	32	1	1	0	1	0	1	1
512	71	1	24.6904	1	1	1	0	0	0	1	1	0	1	1	0	1	0	0	0	0	1	5	6	6	0	0	0	1	10.6	18.1	11.3	99	34	51	41	6.4	20	0	Sirolimus	1	2.75	33	1	0	0	1	0	0	1
513	76	1	22.8283	0	1	0	0	0	0	0	0	0	0	1	0	0	0	0	0	0	0	1	2	2	0	1	0	0	15.2	17.6	53.1	210	45	135	203	6	40	1	Zotarolimus	1	3	38	1	1	1	0	1	1	1
514	73	1	25.763	1	1	0	0	1	1	0	0	0	0	1	0	0	0	0	0	0	0	1	2	3	0	1	0	0	13.9	21.8	70.4	160	52	73	201	6	73	1	Sirolimus	3	3	104	1	1	0	0	1	1	1
515	75	1	24.3517	1	1	1	0	0	0	0	0	0	0	1	0	0	0	0	1	0	1	6	7	4	0	0	0	0	9.3	12.8	67.1	108	30	68	24	6.4	33.9	0	Sirolimus	1	2.5	28	1	0	0	0	1	1	1
516	68	1	25.5271	1	1	0	0	0	0	1	0	0	0	1	0	0	0	0	0	0	0	1	2	3	0	0	0	0	15.6	22.4	48.2	244	36	140	339	6	45	1	Everolimus	2	2.375	32	1	0	0	0	1	1	1
517	78	0	21.0603	1	1	1	1	0	1	0	0	0	0	1	0	0	0	0	1	0	0	3	5	3	0	1	1	0	12.4	29	30.7	136	52	44	239	7.6	40	0	Everolimus	1	2.25	16	1	1	0	0	1	0	1
518	93	0	15.9193	1	1	1	0	0	0	0	0	0	0	0	0	0	0	0	0	0	0	3	5	4	0	0	0	0	9.7	14.7	13.6	171	50	101	52	7.4	40	1	Zotarolimus	1	4	26	0	1	0	1	0	0	1
519	67	0	27.8935	1	1	1	0	0	0	0	0	0	1	1	1	1	0	0	0	0	0	3	6	4	0	1	1	1	14.1	8.6	6.3	166	17	104	191	5.7	10.6	0	Zotarolimus	1	3	18	1	1	0	1	0	0	0
520	56	1	39.5743	1	1	1	0	0	0	0	0	0	1	1	0	0	0	0	0	0	1	4	4	4	0	1	0	1	14.5	23.2	32.9	249	46	163	184	7.8	50	1	Zotarolimus	1	4	18	1	1	0	1	0	1	1
521	79	1	26.0318	1	1	1	0	0	1	0	1	0	0	1	0	0	0	0	0	0	0	3	4	3	0	1	0	0	12.5	19	47.1	229	65	134	86	6	65.7	0	Multiple	3	2.58333	60	1	1	1	0	1	1	0
522	62	1	20.8997	1	1	1	0	0	1	0	1	1	1	0	1	1	1	0	0	0	1	5	6	5	0	1	1	1	6.9	15.7	14.1	99	72	26	53	4.5	52	1	Everolimus	1	3.5	15	1	1	0	1	0	1	1
523	76	1	23.6336	1	1	0	0	0	0	1	1	0	0	1	0	1	0	0	0	0	0	3	4	3	0	0	0	0	13	16.1	54.2	125	39	63	142	6.3	63.9	0	Sirolimus	1	3	18	1	1	1	0	1	1	1
524	84	0	31.9388	1	1	0	0	0	0	0	0	0	0	0	0	0	0	0	1	0	0	2	4	3	0	0	0	1	12.8	16.9	40.2	177	44	117	83	5.7	59.3	1	Zotarolimus	1	2	15	0	1	1	0	1	0	1
525	59	1	18.3058	1	1	1	0	1	0	0	0	0	0	0	0	0	0	0	0	0	0	3	3	2	0	1	0	0	15.9	18.8	82.5	231	54	147	55	5.9	35	1	Zotarolimus	1	2.25	30	1	1	1	0	1	0	1
526	59	1	18.3058	1	1	1	0	1	0	1	1	0	0	0	0	0	0	0	0	0	0	3	3	2	0	0	0	0	15.9	18.8	82.5	231	54	147	55	5.9	35	1	Zotarolimus	2	3.25	48	1	1	1	0	1	0	1
527	47	1	32.4793	0	1	0	1	1	1	0	0	0	0	1	0	0	0	0	0	0	0	0	0	1	0	1	0	1	15.4	23.6	67.2	187	42	117	157	6.4	50	0	Zotarolimus	1	3.5	26	1	1	0	0	1	0	1
528	72	0	26.6467	1	1	1	0	0	1	1	0	0	0	0	1	1	0	0	0	0	0	3	6	3	0	1	0	0	8.5	34.4	52.9	95	33	41	69	12.5	55	0	Everolimus	1	2.75	15	1	1	0	0	1	1	0
529	83	1	22.7595	1	1	1	0	0	0	0	0	0	0	1	0	0	0	0	0	0	0	3	4	3	0	1	0	0	13.6	25.1	54.6	158	61	68	87	6.5	46	1	Everolimus	1	3.5	23	1	0	0	0	1	1	1
530	86	1	21.8346	1	1	1	0	0	1	0	1	0	0	1	0	0	0	0	0	0	0	3	4	3	0	1	0	0	13.6	16.8	43.1	139	43	81	36	5.7	66	0	Everolimus	1	3	18	1	1	0	0	1	0	0
531	87	1	21.125	1	1	1	0	0	0	0	0	0	0	1	0	0	1	0	1	0	1	5	6	5	0	1	0	0	14.4	28.9	110.1	181	48	100	62	7.3	63	0	Everolimus	1	2.5	28	1	0	0	0	1	0	1
532	72	1	19.798	0	1	0	0	0	0	1	0	1	0	1	0	1	1	0	0	1	0	1	2	3	0	1	1	0	13.1	27.6	59.4	125	36	72	80	5.4	20	1	Sirolimus	1	3	28	1	1	1	0	1	0	1
533	77	1	25.5078	1	1	0	0	0	1	0	0	0	0	0	0	0	0	0	0	0	0	2	3	3	0	1	0	0	11.9	12.1	53.4	123	44	66	55	5.8	74	0	Everolimus	1	3	38	1	1	0	0	1	1	1
534	83	1	26.1524	1	1	0	0	0	0	0	0	0	0	1	0	1	1	0	0	0	0	3	4	6	0	1	0	1	7.5	3.3	21.4	148	23	102	65	5.9	35	1	Sirolimus	2	3	66	1	0	0	0	1	0	1
535	83	1	26.1524	1	1	0	0	0	0	1	1	0	0	1	0	1	1	0	0	0	0	3	4	6	0	1	0	0	7.5	3.3	21.4	148	23	102	65	5.9	35	0	Everolimus	1	2.25	32	1	0	0	0	1	0	1
536	82	1	22.5606	0	1	1	0	0	0	0	0	0	0	1	0	0	0	0	0	0	0	3	4	2	0	1	0	0	12.8	16.7	53.6	170	39	112	52	6.1	20	0	Everolimus	1	2.25	32	0	1	0	0	1	1	1
537	89	1	29.865	1	1	0	0	0	0	0	0	0	0	0	0	0	0	0	1	1	0	2	3	3	0	1	0	0	11.7	19.2	41.9	189	43	125	75	6	40	1	Sirolimus	1	3.5	21	1	1	0	0	1	1	1
538	90	0	23.4667	1	1	1	0	0	0	0	0	0	0	0	0	0	0	0	0	0	0	3	5	3	0	1	1	1	11.3	27.7	40.7	152	54	74	267	6.4	46	1	Everolimus	1	3.5	18	1	1	0	0	1	0	1
539	82	1	22.5606	0	1	1	0	0	0	0	1	0	0	1	0	0	0	0	0	0	0	3	4	2	0	1	0	0	12.8	16.7	53.6	170	39	112	52	6.1	20	0	Zotarolimus	1	2	22	0	1	0	0	1	1	1
540	70	1	24.7617	1	1	0	0	1	0	0	0	0	0	1	0	0	0	0	0	0	0	1	2	3	0	1	1	1	14.4	18.3	57.9	197	51	116	208	5.9	62.5	0	Sirolimus	1	3	24	1	1	1	0	1	0	1
541	79	1	22.5896	1	1	0	1	0	1	1	1	0	0	1	0	1	0	0	0	0	0	3	4	3	0	0	0	0	15.2	9.5	56.6	178	125	36	110	5.7	20	0	Everolimus	1	4	20	0	1	0	0	1	1	0
542	83	1	26.1524	1	1	0	0	0	0	1	1	0	0	1	0	1	1	0	0	0	0	3	4	6	0	1	0	0	7.5	3.3	21.4	148	23	102	65	5.9	35	0	Everolimus	1	3	16	1	0	0	0	1	0	1
543	80	1	23.3067	1	1	1	0	0	1	1	1	0	0	1	0	1	1	0	0	0	0	4	5	5	0	1	0	0	9.9	25.9	42.8	172	65	78	108	8.5	40.3	0	Everolimus	1	2.25	18	1	1	0	0	1	0	1
544	77	1	26.3835	1	1	1	0	1	1	0	1	0	0	0	0	0	0	0	0	0	0	3	4	3	0	0	0	0	13	16	65.8	173	41	119	70	6.9	68	0	Sirolimus	1	3.5	38	1	1	0	0	1	1	1
545	74	1	22.8838	1	0	0	0	1	1	1	1	0	0	1	0	0	0	0	0	0	0	1	2	3	0	0	0	0	11.8	13.4	26.4	217	61	123	120	5.5	61	0	Everolimus	1	3	16	1	1	0	1	0	0	1
546	68	1	24.1638	1	1	1	0	0	0	0	0	0	0	0	0	0	1	0	0	1	0	2	3	4	0	1	0	1	14	13.9	84.1	151	47	89	44	5.6	77	1	Everolimus	3	3.33333	86	1	0	0	0	1	0	1
547	64	1	29.9308	1	1	1	0	0	1	0	0	0	0	1	0	0	0	0	0	0	0	2	2	2	0	1	0	0	13.5	18.7	36.9	144	35	81	191	7	56	0	Everolimus	2	3	58	1	0	0	0	1	1	1
548	75	1	26.2946	1	1	1	0	0	1	0	1	0	0	0	0	0	0	0	1	0	0	3	4	3	0	0	0	0	7.6	46.1	53.3	173	34	110	147	6.5	54.5	0	Sirolimus	1	2.5	18	0	1	1	0	1	1	1
549	65	1	22.2491	1	1	0	1	0	0	0	0	0	1	0	0	0	0	0	0	0	0	1	2	4	0	1	0	1	12.8	14.2	7.1	145	59	79	52	4.5	50	1	Everolimus	2	2.375	76	0	1	0	1	0	0	1
550	68	1	24.1638	1	1	1	0	0	0	1	1	0	0	0	0	0	1	0	0	1	0	2	3	4	0	0	0	0	14	13.9	84.1	151	47	89	44	5.6	77	1	Zotarolimus	2	2.125	56	1	0	0	0	1	0	1
551	73	0	24.1881	1	1	0	0	0	1	1	1	0	0	0	0	0	0	0	0	0	0	1	3	3	0	0	0	0	11.8	14.5	34.9	121	52	51	97	5.8	61.4	0	Everolimus	1	2.25	28	1	1	1	0	1	1	1
552	89	0	18.4898	1	1	0	0	0	0	0	0	0	0	0	0	0	0	0	0	0	0	2	4	3	0	0	0	0	11.5	25.1	54.2	187	68	93	84	5.8	50	1	Zotarolimus	1	2.5	15	0	1	0	0	1	1	1
553	89	0	22.8862	1	1	1	0	1	1	0	1	0	0	0	0	1	0	0	0	0	0	4	6	3	0	1	0	0	10.5	21.4	46	157	76	50	63	6.6	65	1	Everolimus	3	4	54	1	0	0	0	1	0	1
554	91	1	20.0777	1	1	1	0	0	0	1	1	0	0	0	0	0	0	1	1	0	0	3	4	4	0	0	1	0	10.6	10.6	62.7	126	41	66	61	5.5	53	0	Sirolimus	1	2.25	21	1	0	0	0	1	1	0
555	79	0	20.4444	0	1	1	0	0	0	0	0	0	0	0	0	0	0	0	0	0	0	2	4	2	1	0	0	1	11.3	29.3	52.2	136	33	85	91	6.1	50	1	Sirolimus	1	2.75	38	1	1	0	0	1	1	1
556	75	0	26.8273	1	1	1	0	0	0	0	0	0	0	0	0	0	0	0	0	0	0	4	6	3	0	0	0	0	12.4	26.4	62.3	153	33	96	153	6.5	10.9	0	Everolimus	1	3.25	23	1	0	0	0	1	0	1
557	90	0	18.7245	1	1	1	0	1	0	0	0	0	0	0	0	0	0	0	0	0	0	4	6	3	0	0	0	0	10.8	20.1	36.6	154	51	79	66	5.5	30	0	Everolimus	1	3	20	0	1	0	0	1	1	1
558	85	1	21.3107	1	1	1	0	0	0	0	0	0	0	1	0	0	0	0	0	0	1	5	6	4	0	1	0	0	11.3	10.6	66.5	142	61	59	57	7.3	68	0	Everolimus	1	3.5	18	1	0	0	0	1	0	1
559	88	1	20.9953	1	1	1	0	1	0	0	0	0	0	0	0	0	0	0	0	0	1	6	7	4	0	1	0	0	13.2	24	57.4	244	48	171	109	9.5	30	1	Everolimus	3	2.83333	108	0	1	0	0	1	1	1
560	80	1	25.5183	1	1	1	0	0	1	1	1	0	1	0	1	1	1	0	0	0	0	4	6	5	0	1	0	1	9.1	22.4	8.7	122	53	48	51	6.1	66.1	0	Zotarolimus	1	4	22	1	0	0	1	0	1	0
561	85	1	24.4593	1	1	0	0	0	0	0	0	0	0	0	1	1	1	0	0	0	1	5	7	5	0	0	0	0	11	21.3	38.1	137	46	71	70	6.2	64.5	0	Everolimus	1	3	20	0	1	0	0	1	1	1
562	83	1	20.4113	1	1	1	0	0	1	0	0	0	0	1	0	1	1	0	1	0	1	6	7	5	0	0	0	0	7.3	129	22.6	116	103	35	61	8.1	45	0	Everolimus	1	3.5	48	0	0	0	0	1	0	0
563	73	1	18.7879	1	1	0	0	0	1	1	1	0	0	0	0	0	0	0	0	0	1	4	5	4	0	0	0	0	13.5	17.7	72.3	164	63	87	42	5.8	38	0	Everolimus	1	4	28	1	1	0	0	1	1	1
564	63	1	25.3515	1	1	1	0	0	0	0	0	0	0	0	0	0	0	0	1	0	0	2	2	2	0	1	0	0	13.6	25.1	61.8	150	65	78	142	6.7	70	0	Everolimus	1	4	15	1	0	0	0	1	0	1
565	74	1	19.7053	1	1	1	0	0	0	0	0	0	0	0	0	0	0	0	1	0	0	2	3	3	0	1	0	0	14.7	31.5	76.2	227	44	149	158	7.2	49	1	Sirolimus	1	3.5	33	0	1	0	0	1	1	1
566	74	1	22.0517	1	1	0	0	1	0	0	0	0	0	0	0	0	0	0	1	0	0	1	2	3	0	0	0	1	16.7	17.2	66.5	212	72	116	88	5.6	42	1	Sirolimus	1	3	24	1	1	1	0	1	1	1
567	78	1	25.548	1	1	0	0	1	1	1	1	0	0	0	0	1	0	0	0	0	1	5	6	4	0	0	1	0	13.7	17.5	63.1	149	51	86	64	5.7	30.4	0	Sirolimus	1	2.25	28	1	1	0	0	1	1	1
568	86	1	21.5972	1	0	1	1	0	0	0	0	0	0	1	0	1	0	0	1	0	0	4	5	3	0	1	0	0	15.1	27.4	24.4	193	76	101	67	5.8	44.6	1	Everolimus	1	3	15	1	1	0	0	0	0	0
569	66	1	25.3934	1	1	0	0	0	0	0	0	0	0	1	0	0	0	0	0	0	0	1	2	3	0	1	0	0	15	21.3	70.5	201	54	118	123	5.9	53.5	1	Biolimus	1	3	14	1	1	1	0	1	1	1
570	83	0	21.0505	1	1	1	0	0	0	1	0	0	0	0	0	1	0	0	0	0	0	4	6	3	0	0	0	0	11.1	36.2	52.9	166	52	94	137	6.4	40.3	0	Everolimus	1	2.75	33	1	1	0	0	1	1	1
571	77	1	26.7123	1	1	1	1	0	1	1	1	0	0	0	0	0	0	0	0	0	0	3	4	3	0	0	0	1	13	17.3	37	92	30	31	171	6.6	57.4	0	Sirolimus	1	4	12	1	1	0	0	1	1	0
572	83	1	23.2214	1	1	0	0	0	0	1	1	0	0	1	0	0	0	0	0	0	1	4	5	4	1	0	1	0	14.1	17.8	53.4	158	55	87	81	6.4	61.5	1	Everolimus	1	3.5	20	1	1	0	0	1	1	1
573	88	1	19.6131	1	0	1	0	0	0	0	0	0	0	1	0	0	0	0	0	0	0	4	5	3	0	0	0	0	13.6	25	51.4	228	71	133	118	6.6	34.8	1	Everolimus	1	3.5	18	0	1	0	0	1	1	1
574	79	0	19.6828	1	1	1	0	0	0	0	0	0	0	1	1	1	0	0	0	0	1	6	9	4	0	0	0	1	10.6	37.7	44.3	118	28	71	150	7.3	35	0	Everolimus	1	2.25	18	1	1	0	0	1	1	1
575	89	0	21.5946	1	1	0	0	0	0	0	0	0	0	0	0	0	0	0	0	0	0	2	4	3	0	1	0	0	9.5	15.7	25	230	55	149	92	5.4	55	1	Everolimus	1	3.25	18	0	1	0	0	1	1	0
576	75	1	18.3287	0	1	0	0	0	1	1	1	0	0	1	0	1	0	0	0	0	0	2	3	3	0	0	0	0	13	27.5	21.1	124	44	65	83	6.5	36	0	Everolimus	1	2.5	15	0	1	0	0	1	1	0
577	84	0	26.9188	1	1	0	0	0	0	0	0	0	0	1	0	1	0	0	0	0	0	3	5	3	0	0	0	0	13.4	20.3	34.5	186	48	112	73	6.6	52	0	Everolimus	1	2.75	28	1	1	0	0	1	1	0
578	75	1	25.6944	1	1	1	0	0	0	0	0	0	0	1	0	0	0	0	0	0	0	3	4	3	0	1	1	1	11.2	14.3	47.3	202	62	121	262	6.4	65.6	0	Sirolimus	1	3	33	1	1	0	0	1	1	1
579	83	1	22.3596	1	0	0	0	1	0	1	1	0	0	1	1	1	0	0	0	0	0	3	5	3	0	1	1	0	12.9	20.6	53.4	147	36	107	57	5.9	38	0	Multiple	2	2.25	59	1	1	0	0	1	1	1
580	77	1	20.4467	1	1	0	0	0	0	1	1	0	0	0	0	0	0	0	0	0	0	2	3	3	0	0	0	0	11.9	15.5	61.1	119	50	50	82	6.1	61.2	0	Everolimus	1	2.5	38	1	1	0	0	1	1	0
581	66	1	24.3242	1	1	0	0	0	0	1	1	0	0	1	0	0	0	0	0	0	0	1	2	3	0	0	0	0	14	20.5	73.1	150	56	80	83	6	51.5	0	Everolimus	1	3.5	28	1	1	1	0	1	1	1
582	51	1	45.5712	1	1	1	0	0	1	1	1	0	0	0	0	1	0	0	0	0	0	3	3	2	0	0	0	0	15.4	28.1	66.4	124	34	76	193	7	27	0	Zotarolimus	1	4	15	1	1	1	0	1	1	1
583	79	0	28.9216	1	1	0	0	0	0	0	0	0	0	1	0	0	0	0	0	0	0	2	4	3	0	1	1	1	13.7	21.6	44.3	144	32	94	104	6.6	66.4	0	Everolimus	1	2.75	23	1	1	0	0	1	1	1
584	79	1	21.8256	1	1	1	0	0	0	0	0	0	0	0	0	0	0	0	0	0	0	3	4	3	0	0	1	1	15.4	14.1	47.5	198	41	140	92	6.4	78.3	0	Zotarolimus	1	2.75	15	1	1	1	0	1	0	0
585	64	1	22.4197	1	1	0	1	0	0	0	0	0	0	0	0	0	0	0	0	0	0	1	1	2	0	0	0	0	14.9	17.9	65.2	148	51	80	136	5.5	69.3	0	Everolimus	1	3	48	1	1	0	0	1	1	0
586	84	1	22.4082	1	1	0	0	0	0	1	1	0	0	1	0	0	0	0	0	0	0	2	3	3	0	1	1	0	10.9	13.8	65.8	101	48	36	121	5	59.1	0	Everolimus	2	2.625	62	1	1	0	0	1	0	1
587	67	1	23.1503	1	1	0	0	0	0	0	0	0	0	0	0	0	0	0	0	0	1	3	4	4	0	0	0	0	16.1	18.6	62.8	186	59	102	131	5.9	66.5	0	Everolimus	1	4	16	1	1	1	0	1	0	1
588	85	1	20.7284	1	1	0	0	0	0	0	0	0	0	0	1	0	0	0	0	0	1	4	6	4	0	0	0	0	13.5	24.8	77.6	232	53	164	91	6	65.8	1	Everolimus	3	2.58333	96	0	1	1	0	1	0	0
589	84	1	19.8347	1	1	1	0	0	1	1	1	0	0	1	0	0	0	0	0	0	1	5	6	4	0	1	1	0	11.1	10.5	41.2	130	33	83	53	6.6	57.2	1	Zotarolimus	1	3.5	22	0	1	0	0	1	1	1
590	79	1	27.1597	1	0	0	0	0	0	1	0	0	0	0	0	0	0	0	0	0	0	2	3	3	0	0	0	1	14.7	18.3	48.4	187	41	120	178	5.8	59.9	0	Everolimus	2	2.375	86	1	1	1	0	1	1	0
591	79	1	23.0303	0	1	0	0	1	1	1	0	0	0	0	0	0	0	0	0	0	0	2	3	2	0	1	0	1	15.2	16.7	44.9	122	31	69	129	5.9	30.9	1	Everolimus	2	3	48	0	1	0	0	1	1	1
592	76	1	20.6126	0	1	0	0	0	0	1	1	0	0	0	0	0	0	0	0	0	0	1	2	2	0	0	0	0	10.6	20	70	129	59	52	52	5.8	60.2	0	Everolimus	1	2.25	28	1	1	0	0	1	0	0
593	72	1	22.0676	1	1	1	0	0	0	0	0	0	0	0	0	0	0	0	0	0	0	2	3	3	0	1	0	1	15.5	14	70	205	33	137	179	7.3	52.5	0	Everolimus	2	2.75	96	1	1	1	0	1	0	0
594	88	1	24.1106	1	1	1	0	0	1	0	0	1	0	0	0	0	0	0	0	0	0	3	4	3	0	1	0	0	12.4	20	40	158	43	99	63	8.9	62.5	0	Sirolimus	1	3	33	1	1	0	0	1	1	1
595	76	1	23.9224	1	1	1	0	0	0	0	0	0	0	0	0	1	0	0	0	0	0	4	5	3	0	1	0	1	11.9	40.5	39	169	45	97	70	7.8	46.2	1	Everolimus	2	2.875	56	0	1	0	0	1	1	1
596	83	1	25.8735	1	1	1	0	0	0	0	0	0	0	1	1	1	0	0	0	0	0	4	6	3	0	1	0	0	14.3	21.2	27	148	37	78	149	7.5	42.2	0	Everolimus	1	3.5	16	1	1	0	0	1	1	1
597	76	1	25.0607	1	1	0	0	0	1	1	1	0	0	0	0	0	0	0	0	0	0	2	3	3	0	0	0	0	13.9	14.4	65	108	41	43	149	5.2	69.6	0	Everolimus	1	3	20	1	1	1	0	1	1	0
598	68	1	22.5232	1	1	1	0	0	0	1	1	0	0	1	0	0	0	0	0	0	1	4	5	4	0	0	0	0	13	25.2	35	120	43	56	103	6	60.3	0	Everolimus	1	2.75	38	0	1	1	0	1	0	0
599	75	1	27.9119	1	1	0	0	0	1	1	1	0	0	0	0	0	0	0	0	0	0	2	3	3	0	1	1	1	14.4	25.9	58	140	42	76	109	6.6	65.1	0	Multiple	3	3.16667	74	0	1	1	0	1	1	1
600	71	1	20.8901	1	1	0	0	0	0	1	1	0	0	1	0	0	0	0	0	0	0	1	2	3	0	0	0	0	15	15.8	52	143	60	55	146	5.5	57.2	0	Everolimus	2	2.375	72	1	1	0	0	1	1	0
601	71	1	18.3768	1	0	0	1	0	0	0	0	0	0	0	0	0	0	0	0	0	1	3	4	4	0	0	0	0	13.3	22.2	67.3	198	73	116	78	6.3	60	0	Everolimus	1	3.5	24	1	1	1	0	1	1	1
602	64	1	22.8102	1	0	0	1	0	0	1	0	0	0	1	0	0	0	0	0	0	1	3	3	3	0	1	0	0	12.4	30.1	52.5	169	81	82	85	5.7	60.76	0	Everolimus	1	3	38	1	1	0	0	1	1	1
603	75	1	21.9221	1	1	0	0	0	1	0	1	0	0	1	0	0	0	0	0	0	0	2	3	3	0	0	1	0	9.5	15.5	58.1	137	43	80	75	5.9	65.2	0	Everolimus	1	3	38	1	1	0	1	0	0	0
604	76	1	22.0272	0	0	0	1	0	0	0	0	0	0	0	0	0	0	0	0	1	0	1	2	2	0	0	0	0	14.1	13.4	66.9	NA	76	121	63	6	66.9	0	Everolimus	1	2.5	23	0	1	0	0	1	0	0
605	65	1	34.4006	1	0	0	0	0	0	1	0	0	0	1	0	1	0	0	0	0	0	2	3	3	0	1	0	0	13.5	20.3	37.6	125	36	76	105	5.3	65.5	0	Everolimus	2	2.875	45	0	1	0	0	1	1	1
606	74	1	22.9058	0	1	0	0	0	0	0	0	0	0	0	0	1	0	0	0	0	0	1	2	2	0	0	0	0	13.4	17.1	83.3	182	71	99	81	6.3	53	0	Everolimus	1	4	16	1	1	0	0	1	0	0
607	78	1	28.6501	1	1	1	0	1	0	1	0	1	0	1	0	0	0	0	0	0	0	4	5	3	0	1	1	1	12.6	15.9	NA	NA	37	73	265	5.9	25.5	0	Everolimus	1	3.5	12	1	1	0	0	1	1	0
608	84	1	19.8602	1	1	1	0	1	0	0	0	0	0	1	0	1	0	0	0	0	1	6	7	4	0	0	1	0	10.6	14.1	41.5	155	73	75	45	6	58.23	0	Everolimus	3	2.75	84	1	1	0	0	1	1	0
609	74	1	24.4808	1	0	1	0	1	0	0	0	0	0	1	0	1	0	0	0	0	0	3	4	3	0	0	0	1	13	30.8	55.8	142	35	86	122	7.2	71	0	Everolimus	2	3	20	1	1	0	0	1	1	1
610	68	1	25.8918	0	1	0	0	1	0	0	0	0	0	0	0	0	0	0	0	0	0	0	1	2	0	0	0	0	12.7	21.3	60.4	154	44	95	97	5.8	NA	0	Everolimus	2	2.625	40	1	0	0	0	1	0	0
611	72	1	21.557	1	0	0	0	1	0	1	1	0	0	1	0	1	0	0	0	0	0	2	3	3	0	0	1	0	11.2	21.2	63	164	67	95	31	5.4	69.6	0	Sirolimus	1	4	12	1	1	0	0	1	0	0
612	71	1	18.6453	0	0	0	1	0	0	0	0	0	0	0	0	0	0	0	0	0	0	0	1	2	0	1	0	0	14.8	25.4	64.1	125	54	61	58	5.4	57.1	0	Everolimus	2	2.75	40	1	1	0	0	1	0	0
613	65	1	26.2481	1	0	1	0	0	0	1	1	0	0	0	0	0	0	0	0	0	1	4	5	4	0	0	0	0	9.7	22.6	41.8	154	65	77	38	5.6	60	0	Everolimus	1	3.5	28	1	1	0	0	1	1	0
614	63	1	26.6193	1	1	0	0	1	0	0	0	0	0	0	1	0	0	0	0	0	0	1	2	2	0	0	0	0	14.6	15.8	71.5	211	113	83	83	5.5	65.4	0	Everolimus	1	4	15	1	1	0	0	1	0	0
615	58	1	25.4987	1	1	1	1	0	0	1	1	0	0	0	0	0	0	0	0	0	0	2	2	2	0	0	0	0	14.8	13.5	71.3	157	37	81	376	7.5	50	0	Everolimus	1	3	28	1	1	0	0	1	1	1
616	71	1	26.6337	1	1	0	0	0	0	0	0	0	0	0	0	0	0	0	0	0	0	1	2	3	0	0	1	0	14.8	19	64.8	160	60	88	129	6.2	68.7	0	Everolimus	1	3	28	1	1	0	0	1	1	0
617	81	1	24.6111	1	1	1	0	1	1	0	0	1	0	1	0	0	0	0	0	0	0	3	4	3	0	1	0	0	12.9	21.1	50	150	71	71	82	7.7	NA	0	Everolimus	2	2.375	51	1	1	0	0	1	1	0
618	91	1	19.6923	1	1	0	0	0	0	0	0	0	0	0	0	0	0	0	0	0	0	2	3	3	0	1	0	0	12.4	32.8	44.8	209	64	137	94	6	45	1	Everolimus	2	2.75	51	1	1	0	0	1	0	1
619	69	1	21.8023	1	1	0	0	0	0	0	0	0	0	1	0	0	0	0	0	0	0	1	2	3	0	0	0	0	13.8	18	72.5	122	40	70	109	5.8	65.5	0	Everolimus	1	3	28	1	1	0	0	1	0	0
620	67	1	24.4618	1	1	1	1	1	1	1	1	0	0	1	0	1	0	0	1	0	0	3	4	3	0	0	0	0	9.7	28.8	58.7	143	54	73	129	6.4	58	0	Everolimus	3	3.33333	109	1	1	0	1	0	1	1
621	75	1	28.8127	1	1	1	0	0	0	0	0	0	0	1	1	0	0	0	0	0	1	5	7	4	0	1	0	0	18	21	48.7	201	39	74	646	9.6	61.2	0	Everolimus	1	2.5	23	1	1	0	0	1	1	1
622	71	0	25.9062	1	1	1	0	1	1	0	0	1	0	0	0	1	0	0	0	0	0	3	5	3	0	0	0	0	10.8	28.3	58.6	139	40	82	159	5.9	55.8	0	Sirolimus	4	3.1875	137	1	1	0	1	0	1	1
623	66	1	22.7833	1	1	1	1	1	0	0	0	0	0	0	0	0	0	0	0	0	0	2	3	3	0	0	0	0	15.6	18.3	62.4	153	43	91	107	8.7	71.7	0	Everolimus	1	3.5	38	1	1	0	0	1	0	0
624	55	1	25.4748	1	1	0	1	1	0	0	0	0	0	0	0	0	0	0	0	0	0	1	1	2	0	1	0	0	14.8	20.9	95.2	114	38	58	173	6.2	60	1	Everolimus	2	3.5	60	1	1	0	0	1	0	0
625	77	0	18.5178	1	1	1	0	0	0	1	1	1	0	0	0	1	0	0	0	0	0	4	6	3	0	0	0	0	8.3	28.8	46.8	150	49	87	89	7	64	0	Everolimus	1	2.25	23	1	1	0	0	1	1	1
626	55	1	25.4748	1	1	0	1	1	0	1	1	0	0	0	0	0	0	0	0	0	0	1	1	2	0	0	0	0	14	30.6	84.1	114	38	58	173	6.2	60	0	Everolimus	2	2.625	40	1	1	0	0	1	0	0
627	76	1	22.1081	1	1	1	0	0	0	1	1	0	0	0	0	1	0	0	0	0	0	4	5	3	0	0	0	0	13.5	12.8	35.7	171	52	112	82	7.1	40	0	Everolimus	1	3.5	28	1	1	0	0	1	1	1
628	74	1	24.0172	0	0	0	0	0	0	0	0	0	0	1	0	1	0	0	0	0	0	1	2	3	0	0	0	0	12.6	24.8	21.9	171	57	103	59	5.2	27	1	Everolimus	1	2.5	16	1	1	0	0	0	0	0
629	77	1	21.5451	1	1	1	0	0	0	1	1	0	0	1	0	0	0	0	0	0	1	5	6	4	0	1	1	0	15.2	17.4	50.7	174	40	111	203	6.4	62.3	1	Multiple	3	3.33333	70	1	1	0	0	1	1	1
630	77	1	21.5451	1	1	1	0	0	0	1	1	0	0	1	0	0	0	0	0	0	1	5	6	4	0	0	0	0	15.4	18.3	58.3	147	40	89	105	6.4	62.3	0	Everolimus	2	2.875	61	1	1	0	0	1	1	1
631	77	1	24.0937	1	1	0	0	0	1	0	0	0	0	1	0	1	0	0	0	0	1	5	6	4	0	1	0	0	14.2	18.4	38.6	154	39	98	129	6	55	0	Everolimus	2	2.625	33	1	1	0	0	1	1	1
632	77	1	24.9716	1	1	1	0	0	1	0	0	0	0	0	0	0	0	0	0	0	0	3	4	4	0	0	0	0	10.2	14.8	54	154	49	94	116	6.9	60	0	Everolimus	1	3	32	1	1	0	0	1	0	0
633	88	1	18.802	1	0	0	0	0	0	1	1	0	0	0	1	0	0	0	0	0	0	2	4	3	0	0	0	0	14.9	21.4	69.5	194	60	121	63	5.3	45	1	Everolimus	1	2.5	28	0	1	0	0	1	0	1
634	63	0	22.7434	1	1	0	0	0	0	0	0	0	0	1	0	0	0	0	0	0	0	1	2	2	0	0	0	0	12.1	22.8	50.2	82	55	82	135	5.5	65	0	Everolimus	2	3.25	46	1	1	0	0	1	1	0
635	69	1	23.8754	1	1	1	1	0	0	0	0	0	0	1	0	1	0	0	0	0	0	3	4	3	0	1	1	0	13.9	14.5	35.1	160	51	101	90	7.6	61.2	0	Everolimus	3	3	81	1	1	0	0	1	1	1
636	76	0	31.1761	1	1	1	0	0	1	0	1	0	0	0	0	1	0	0	0	0	0	4	6	4	0	0	0	0	10.4	32.5	18.5	173	47	55	354	7	40	1	Everolimus	1	3	33	1	1	0	0	1	1	1
637	77	1	24.3796	1	1	0	0	0	0	0	0	0	0	1	1	0	0	0	0	0	0	2	4	3	0	0	1	0	15.3	16.4	67.5	137	49	75	106	5.7	64	0	Everolimus	1	4	15	1	1	0	0	1	0	1
638	57	1	30.4498	1	1	0	0	0	1	0	1	0	0	1	0	0	0	0	0	0	0	2	2	2	0	0	0	0	11.8	24.3	59.2	133	38	80	99	6.2	20	0	Everolimus	1	4	28	0	1	0	0	1	1	1
639	68	1	21.5349	0	0	0	0	0	0	0	0	0	0	0	0	1	0	0	0	0	0	1	2	2	0	0	1	0	13.8	25.8	80.3	204	44	138	180	5.2	67.9	0	Everolimus	1	2.75	28	1	1	0	1	0	0	0
640	77	1	19.9946	1	0	0	0	1	0	0	0	0	0	1	0	0	0	0	0	0	1	4	5	4	0	0	0	0	10.3	28.5	57	153	73	71	49	6.2	NA	1	Everolimus	2	3.25	61	1	1	0	0	1	0	0
641	86	1	20.0474	1	0	0	0	0	0	0	0	0	0	0	0	1	0	0	0	0	0	3	4	3	0	0	1	0	14.3	29.2	49.7	148	54	84	85	5.5	20	1	Everolimus	3	3.16667	71	1	1	0	0	1	1	1
642	87	0	22.7918	1	1	1	0	0	0	0	0	0	0	0	0	0	0	0	0	0	0	3	5	3	0	1	0	0	11	26.3	27.1	199	75	107	147	6.8	64	0	Zotarolimus	1	3.5	22	1	1	0	0	1	1	0
643	60	1	21.9105	1	1	1	0	0	0	0	0	0	0	0	0	0	0	0	0	0	1	4	4	3	0	1	0	0	10.5	22.6	63.4	213	80	125	103	7.6	NA	0	Everolimus	2	2.75	45	1	1	0	0	1	1	1
644	75	1	25.5102	1	1	0	0	1	0	0	0	0	0	1	0	0	0	0	0	0	0	2	3	3	0	0	0	0	14.9	17.7	49.6	146	43	64	297	5.3	65	0	Everolimus	2	3.125	61	1	1	0	0	1	0	0
645	70	1	24.6024	1	0	0	0	0	0	0	0	0	0	1	0	0	0	0	0	0	1	3	4	4	0	0	0	0	13.2	28.5	55.5	167	52	97	159	5.6	67.5	0	Everolimus	1	3.5	38	1	1	0	0	1	0	0
646	74	1	18.132	0	0	0	0	0	0	0	0	0	0	0	0	1	0	0	0	0	0	1	2	2	0	0	0	0	11.1	24.1	51.9	181	50	122	67	5.7	54	1	Everolimus	2	3.25	61	1	1	0	0	1	1	1
647	63	1	22.5183	1	0	0	0	0	1	1	1	0	0	0	0	0	0	0	0	0	1	3	3	3	0	1	0	0	14.4	32.1	79.8	146	39	71	200	6.2	60	0	Everolimus	2	2.375	38	1	1	0	0	1	1	1
648	67	1	24.8163	1	1	0	0	0	0	0	0	0	0	1	0	0	0	0	0	0	0	1	2	3	0	0	0	0	15.3	23	65.1	175	69	94	138	6.3	40	0	Everolimus	2	3	46	1	1	0	0	1	1	0
649	82	1	27.2932	1	0	0	0	0	0	0	0	0	1	1	0	0	0	0	0	0	0	2	3	4	0	1	0	1	8.9	16	3.9	170	NA	99	264	5.8	60	0	Everolimus	3	2.58333	73	0	1	0	1	0	1	0
650	77	1	18.3594	0	0	0	0	0	0	0	0	0	0	1	0	1	0	0	1	0	0	2	3	2	0	0	1	0	9	11	40.5	137	62	67	67	5.2	38	0	Everolimus	2	3	71	1	1	0	0	1	0	1
651	86	1	21.9713	1	1	0	0	1	1	0	1	0	0	1	0	0	0	0	0	0	1	4	5	4	0	1	0	0	12.3	22	45.1	148	NA	59	60	5.5	50	1	Everolimus	1	4	33	1	1	0	0	1	1	0
652	79	1	30.4772	1	1	0	0	0	1	1	1	0	0	1	0	1	0	0	0	0	1	5	6	4	0	1	0	0	13.2	23	42.6	115	NA	67	57	5.9	40	0	Everolimus	2	2.875	40	1	1	0	0	1	0	1
653	74	1	28.3737	1	1	0	0	0	0	0	0	0	0	1	0	0	0	0	0	0	0	1	2	3	0	0	1	0	13.2	28	45	183	42	107	290	6.3	61	0	Everolimus	1	4	18	1	1	0	0	1	1	0
654	70	1	27.7551	1	1	0	0	0	0	0	0	0	0	0	0	0	0	0	0	0	0	1	2	3	0	0	1	0	16.7	20	48.7	153	45	93	99	5.5	65	0	Everolimus	1	3	38	1	1	0	0	1	0	0
655	79	1	21.4844	0	0	1	0	0	1	0	0	0	0	0	0	0	0	0	1	0	0	3	4	2	0	1	1	0	14.5	16	73.7	185	63	119	52	8.5	30	1	Everolimus	2	2.75	71	1	1	0	0	1	1	0
656	78	0	22.3133	1	1	1	0	0	0	0	0	0	0	1	0	0	0	0	0	0	0	3	5	3	0	0	0	0	15.3	10	65.8	153	46	92	86	6.8	69	0	Everolimus	1	2.5	28	1	1	0	0	1	0	1
657	74	1	17.704	1	1	0	0	0	0	0	0	0	0	1	0	0	0	0	0	0	1	3	4	4	0	1	1	0	12.7	15	31.2	184	59	110	82	4.7	67	0	Everolimus	2	3.25	60	1	1	0	0	1	0	1
658	67	1	26.5195	1	1	1	0	0	1	0	1	0	0	0	0	0	0	0	0	0	1	4	5	4	0	0	0	0	10.4	22.1	45.1	157	71	75	36	5.5	64	1	Everolimus	1	2.25	12	1	1	0	0	1	1	0
659	82	1	18.6851	1	1	0	0	0	0	0	0	0	0	0	0	0	0	0	0	0	0	2	3	3	0	0	1	0	16.3	21.3	44.9	167	46	105	110	7	45	1	Sirolimus	1	3.5	24	1	1	0	0	1	1	0
660	71	1	32.529	1	1	1	0	0	0	0	0	0	0	0	0	0	0	0	0	0	0	2	3	3	0	1	0	0	13.1	18.4	43.6	135	51	68	97	7	66.4	0	Everolimus	2	2.25	71	1	1	0	0	1	1	0
661	63	1	24.3323	0	1	0	0	0	0	0	0	0	0	0	0	0	0	0	0	0	0	0	0	1	0	0	1	0	15	21.5	64.7	134	34	80	141	5.1	61	0	Everolimus	1	4	23	1	1	0	0	1	0	0
662	70	1	20.6895	0	1	1	0	0	0	0	1	0	0	0	0	0	0	0	0	0	0	1	2	2	0	0	0	0	13.7	16.1	74.2	154	75	70	66	6.4	60.4	0	Everolimus	3	2.91667	114	1	1	0	0	1	0	0
663	78	1	25.0399	1	1	0	0	0	0	0	0	0	0	0	0	0	0	0	0	0	0	2	3	3	0	0	0	0	13.1	25.7	68.1	122	55	54	116	5.9	68	0	Everolimus	1	3.5	32	1	1	0	0	1	0	0
664	70	1	26.0474	1	1	1	0	0	0	0	0	0	0	0	0	0	0	0	0	0	0	2	3	3	0	0	0	0	13.8	20.5	68.5	155	36	101	145	6.5	60	0	Everolimus	1	2.75	38	1	1	0	0	1	1	0
665	78	1	23.8144	1	1	1	0	0	0	1	1	1	0	1	0	1	0	0	0	0	0	4	5	3	0	1	0	0	13.1	14.9	41.7	160	40	99	189	6.1	22	0	Everolimus	2	3.75	56	1	1	0	0	1	1	1
666	68	1	25.1559	1	1	0	0	0	0	1	1	0	0	1	0	0	0	0	0	0	0	1	2	3	0	0	0	0	14.9	15.5	92.6	148	69	65	110	5.9	NA	1	Everolimus	1	3	15	1	1	0	0	1	1	0
667	68	1	22.7583	1	1	0	0	0	0	0	0	0	0	0	0	0	0	0	0	0	0	1	2	3	0	1	0	0	9.8	26.2	59.8	127	42	77	74	6.2	45	1	Everolimus	1	3	38	0	1	1	0	1	1	0
668	53	1	24.2513	0	1	0	0	0	0	1	1	0	0	0	0	0	0	0	1	0	0	0	0	1	0	0	0	0	13.5	16.7	53.8	226	77	129	203	5.5	NA	0	Zotarolimus	1	3.5	34	0	1	1	0	1	0	0
669	83	0	21.6994	1	1	1	0	1	0	0	0	0	0	1	0	0	0	0	0	0	0	3	5	3	0	0	0	0	10.7	16.8	44.2	227	75	139	121	5.8	65	0	Sirolimus	2	3.25	56	0	1	1	0	1	0	1
670	65	1	26.8781	1	1	1	0	0	0	0	0	0	0	0	0	0	0	0	0	0	1	4	5	4	0	0	0	0	13.2	21.3	57.3	124	34	71	153	6	65.12	0	Everolimus	1	3.25	28	0	1	0	1	0	1	1
671	68	1	22.7583	1	1	0	0	0	0	0	1	0	0	0	0	0	0	0	0	0	0	1	2	3	0	0	0	0	9.4	35.5	49.6	152	45	84	176	6.9	44.06	0	Everolimus	1	4	23	0	1	1	0	1	1	0
672	89	1	20.4938	1	1	0	0	0	0	1	0	0	0	1	0	0	0	0	0	0	0	2	3	3	0	0	0	0	14.2	28.3	43	266	66	181	190	6.1	70.2	0	Everolimus	1	3	28	0	1	0	0	1	0	1
673	71	1	15.5975	0	0	1	0	0	0	1	0	1	0	0	0	1	0	0	0	0	0	2	3	3	0	1	0	0	13.1	22.1	49.5	NA	71	53	104	5.3	32.77	0	Everolimus	1	2.25	28	0	1	1	0	1	1	1
674	67	1	23.1811	1	0	0	0	0	0	0	0	0	0	1	0	1	0	0	0	0	1	4	5	4	0	0	0	0	12.4	22	48.4	133	55	69	119	5.8	44.09	0	Everolimus	1	3.5	18	0	1	0	0	1	1	1
675	59	1	31.1846	1	0	0	1	0	0	0	0	0	0	1	0	0	0	0	0	0	1	3	3	3	0	0	0	0	17.1	23.9	60.9	190	40	132	111	6.2	57.9	1	Everolimus	2	2.875	51	0	1	1	0	1	1	1
676	69	1	26.4409	0	0	1	0	0	0	0	0	0	0	0	0	0	0	0	0	0	0	1	2	3	0	1	0	0	14.2	16.9	63	180	43	127	63	6.5	50	1	Zotarolimus	2	2.5	64	0	1	1	0	1	1	1
677	69	1	26.4409	0	0	1	0	0	0	1	1	0	0	0	0	0	0	0	0	0	0	1	2	2	0	1	0	0	13.7	31.8	87.8	180	43	127	63	6.5	50	0	Everolimus	1	2.5	33	0	1	1	0	1	1	1
678	68	1	27.236	0	0	1	1	0	0	0	0	0	0	0	0	1	0	0	0	0	0	2	3	2	0	0	0	0	15.7	25.3	67.3	NA	59	94	96	6.2	37.04	0	Sirolimus	1	3	33	0	1	1	0	1	1	1
679	81	0	21.885	1	0	1	0	1	0	0	0	0	0	0	0	0	0	0	0	0	1	5	7	4	0	1	0	0	13.1	25.7	59.1	171	41	92	220	6.7	65.75	1	Everolimus	3	3.08333	94	0	1	1	0	1	1	1
680	61	1	27.3148	1	0	0	1	1	0	0	0	0	0	0	0	0	0	0	0	0	0	2	2	2	0	0	0	0	13.5	20.4	73.1	155	42	102	76	5.6	36.9	1	Everolimus	2	3.125	76	0	1	1	0	1	1	1
681	81	0	24.5603	1	0	1	0	1	0	1	1	0	0	0	0	0	0	0	0	0	1	5	7	4	0	1	0	0	12.5	35.9	52.6	NA	NA	NA	NA	NA	NA	0	Everolimus	2	2.25	56	0	1	1	0	1	1	1
682	77	0	18.0172	1	1	0	0	0	0	0	0	0	0	0	0	0	0	0	0	0	0	2	4	3	0	0	0	0	12.9	19.3	77.7	210	54	137	154	5.4	70	0	Zotarolimus	2	2.25	33	0	1	1	0	1	0	0
683	81	1	21.5856	1	0	1	0	0	0	0	0	0	0	0	0	0	0	0	0	0	0	3	4	3	0	0	0	0	12.5	17.6	49.5	153	44	87	194	6.4	58.2	0	Everolimus	1	2.5	23	0	1	1	0	1	1	1
684	81	0	24.5603	1	0	1	0	1	0	1	1	0	0	0	0	0	0	0	0	0	1	5	7	4	0	0	0	0	12.5	23.5	53.3	108	47	46	89	6.9	NA	0	Everolimus	2	3	46	0	1	1	0	1	1	1
685	80	0	18.9453	0	1	1	0	0	1	0	1	1	0	1	0	1	1	0	0	0	0	3	5	4	0	0	0	0	8.8	16.8	46.9	168	54	103	106	7.3	57	1	Biolimus	1	3	14	0	1	0	0	1	1	1
686	70	1	20.5693	1	1	0	0	0	1	0	0	0	0	0	0	1	0	0	0	0	0	2	3	3	0	0	0	0	12.9	19	44.5	234	107	115	122	5.4	36.4	0	Everolimus	1	3	28	0	1	1	0	1	0	1
687	71	1	24.4599	1	1	1	0	0	1	0	1	0	0	1	0	1	0	0	0	0	0	3	4	3	0	0	0	0	12.7	15.1	36.6	140	55	79	65	7.8	69.4	0	Sirolimus	1	4	38	0	1	1	0	1	1	1
688	86	1	21.0477	1	0	0	0	0	1	0	0	0	0	1	0	0	0	0	0	0	0	2	3	3	0	0	0	0	14.9	16.4	57.1	NA	65	137	87	5.7	60	1	Sirolimus	1	3	33	0	1	1	0	1	1	1
689	65	1	29.7609	1	1	1	0	0	1	1	1	1	1	0	0	0	0	0	0	0	0	2	3	4	0	0	0	1	10.4	11.7	3.5	104	29	61	124	6.7	54	1	Everolimus	1	2.5	15	1	0	0	1	0	0	1
690	74	1	22.4996	1	1	0	0	0	0	0	0	0	0	0	0	0	0	0	0	0	0	1	2	3	0	0	0	0	15.6	16.2	72	NA	66	91	79	5.2	58.7	0	Everolimus	1	3.5	23	0	1	1	0	1	0	0
691	42	1	32.9112	0	0	0	1	0	0	0	0	0	0	0	0	0	0	0	0	0	0	0	0	2	0	1	1	0	14	11.2	75.4	211	50	150	140	7.3	40	1	Everolimus	3	3	66	1	0	0	0	1	1	1
692	72	1	24.3689	0	1	0	0	0	0	0	0	0	0	0	0	0	0	0	0	0	0	0	1	2	0	0	1	0	14.4	13.4	57.5	175	54	110	179	6	NA	0	Everolimus	1	3.5	38	0	1	0	0	1	0	0
693	70	1	15.0421	0	0	0	1	0	0	0	0	0	0	0	0	1	0	0	0	0	0	1	2	2	0	1	0	0	12.1	34.5	64.3	139	60	74	81	5.3	24.8	0	Everolimus	1	4	38	0	1	1	0	1	1	1
694	68	1	24.0238	1	1	0	1	0	0	0	0	0	0	1	0	1	0	0	1	0	0	2	3	4	0	0	0	0	14.7	27.1	56.6	128	83	35	80	5.8	42	0	Everolimus	2	2.75	41	1	1	1	0	1	1	1
695	55	1	23.27	1	0	0	0	0	0	0	0	0	0	0	0	0	0	0	0	0	0	1	1	2	0	0	0	0	14.4	28.3	78.4	171	49	115	83	6	60.5	0	Everolimus	1	4	18	0	1	1	0	1	0	0
696	58	1	22.0882	0	1	1	1	0	0	0	0	0	0	0	0	0	0	0	0	0	0	2	2	1	0	1	1	0	16.7	25.9	45.4	245	NA	NA	233	7.4	33.3	1	Everolimus	1	2.75	33	1	1	1	0	1	1	1
697	66	0	32.8892	1	0	0	0	1	0	0	0	0	0	0	0	0	0	0	1	0	0	1	3	4	0	0	1	0	13.8	13.5	60.8	182	30	119	184	6.5	74.7	1	Everolimus	1	2.75	33	0	1	0	0	1	1	0
698	58	1	22.0882	0	1	1	0	0	0	1	1	0	0	0	0	1	0	0	0	0	0	2	2	1	0	0	0	0	14	22.8	50.5	114	46	50	149	7.9	48.2	0	Everolimus	1	2.25	38	0	1	1	0	1	1	1
699	55	1	24.1825	0	1	1	0	1	0	0	0	0	0	0	0	0	0	0	0	0	0	2	2	1	0	0	0	0	12.6	54.7	86.7	235	68	150	150	6.4	21.8	0	Everolimus	2	3.375	46	1	1	0	1	0	1	1
700	74	1	26.4262	1	1	1	0	0	1	0	1	0	0	1	0	0	0	0	0	0	0	2	3	3	0	1	0	0	14	17.3	72	168	NA	NA	333	6.8	50	1	Sirolimus	1	2.5	38	1	1	0	0	1	1	1
701	79	1	26.7997	1	1	1	0	0	1	0	1	0	0	1	1	0	0	0	0	0	1	5	7	4	0	1	1	0	17.3	25	44.1	265	45	142	641	9.6	59.3	0	Sirolimus	1	2.5	18	0	1	1	0	1	1	1
702	48	1	27.1673	1	1	0	1	1	0	0	0	0	0	1	0	0	0	0	0	0	0	2	2	2	0	1	1	0	15.1	18.2	67.6	183	26	129	173	5.6	38	1	Everolimus	1	3.5	23	1	1	0	0	1	1	1
703	72	1	23.0518	1	1	1	0	0	0	0	0	0	0	1	0	0	0	0	0	0	0	2	3	3	0	0	1	0	14.8	20.5	63	NA	78	118	70	6.1	66.8	0	Everolimus	2	3.25	56	0	1	1	0	1	0	0
704	48	1	27.1673	1	1	0	1	1	0	1	1	0	0	1	0	0	0	0	0	0	0	2	2	2	0	1	0	0	13.2	16.8	69.1	104	32	59	85	5.6	38	0	Multiple	3	2.41667	66	0	1	0	0	1	1	1
705	77	0	25.2241	0	0	1	0	1	0	0	0	0	0	1	0	1	0	0	0	0	0	3	5	2	0	0	0	0	8.5	25.6	25.3	127	29	80	95	7.2	55	1	Everolimus	2	3.25	53	0	1	1	0	1	1	1
706	74	1	20.5693	1	1	0	0	1	1	0	1	0	0	0	0	0	0	0	0	0	0	1	2	3	0	0	0	0	10.7	17.5	70.1	169	74	89	55	6.2	71.9	0	Everolimus	2	2.875	66	1	1	0	0	1	0	0
707	49	1	36.7285	1	0	1	0	0	0	0	0	0	0	1	0	1	0	0	0	0	0	3	3	2	0	1	0	0	17.6	24.5	63.5	185	52	107	82	7.4	35	0	Sirolimus	2	3.25	46	0	1	1	0	1	1	1
708	77	1	27.0097	1	0	0	1	0	0	0	0	0	0	0	0	0	0	0	0	0	1	4	5	4	0	0	0	0	15.4	21.7	77.5	129	37	57	467	5.7	65.7	0	Everolimus	1	3.5	23	1	0	0	0	1	0	0
709	72	1	28.959	0	0	0	0	0	0	0	0	0	0	1	0	1	0	0	0	0	0	1	2	2	0	1	0	0	16.6	15.4	48.3	179	49	130	169	6.2	31	0	Everolimus	3	3.08333	69	0	1	0	0	1	1	1
710	80	1	34.1669	1	0	1	0	0	0	0	0	0	0	0	0	0	0	0	0	0	0	3	4	3	0	0	1	0	13.2	15.7	46.5	129	46	69	91	6.5	56.7	0	Everolimus	1	3.5	33	1	0	0	0	1	0	0
711	49	1	36.7285	1	0	1	0	0	0	0	1	0	0	1	0	1	0	0	0	0	0	3	3	2	0	1	0	0	17.6	24.5	63.5	185	52	107	82	7.4	35	0	Everolimus	2	3.75	71	0	1	1	0	1	1	1
712	78	1	22.1367	1	1	0	0	0	0	0	0	1	0	0	0	0	0	0	0	0	0	2	3	3	0	1	1	0	9.2	15.7	34.9	135	75	50	122	5.9	56.7	0	Everolimus	1	3	38	0	1	1	1	0	0	1
713	69	1	21.2953	1	0	1	0	0	0	0	0	0	0	0	0	1	0	0	0	0	0	3	4	3	0	1	0	0	13	22.1	38.9	133	64	55	158	6.3	21.7	0	Everolimus	2	3	45	0	1	1	0	1	1	1
714	73	0	30.0801	1	1	1	0	0	0	0	0	0	0	1	0	1	0	0	1	0	0	3	5	3	0	0	0	0	8.4	15.3	20.7	111	48	49	82	5.8	47.8	0	Everolimus	1	3.5	38	0	1	1	0	1	0	1
715	73	1	28.959	0	0	0	0	0	0	0	1	0	0	1	0	1	0	0	0	0	0	1	2	2	0	0	0	1	13.3	17.3	57.9	128	45	62	266	5.5	31	0	Everolimus	2	2.625	61	0	1	0	0	1	1	1
716	79	1	17.9997	0	0	0	0	0	0	0	0	0	0	1	0	1	0	0	0	0	0	2	3	2	0	0	1	0	14.4	20	67	199	109	88	41	5.4	17	0	Everolimus	1	4	15	0	1	1	0	1	1	1
717	71	1	24.2424	1	1	0	0	1	1	0	1	0	0	0	0	0	0	0	0	0	1	3	4	4	0	1	0	0	13.8	27.4	89.9	155	62	68	183	6.1	62.4	0	Everolimus	2	3	76	0	1	1	0	1	0	1
718	86	0	25.3488	1	1	1	0	1	1	0	1	0	0	0	0	0	0	0	0	0	0	3	5	3	0	1	1	0	10.9	16.1	29.7	NA	37	50	74	6.8	59.4	1	Sirolimus	2	3.25	36	0	1	1	0	1	1	0
719	81	1	23.1677	1	0	0	0	0	0	0	0	0	0	0	0	0	0	0	0	0	0	2	3	3	0	1	0	0	15.7	16.9	51	192	47	120	46	5.4	55.4	1	Everolimus	2	2.25	66	0	1	1	0	1	1	1
720	79	1	25.2957	1	1	0	0	0	0	0	0	0	0	0	0	0	0	0	0	0	0	2	3	3	0	0	0	0	15	18.8	55.4	195	56	131	97	5.6	53.7	1	Everolimus	1	2.5	18	0	1	0	0	1	0	1
[truncated: 31 more columns]
